# Supplementary material for: Rat Hepatocytes Weighted Gene Co-Expression Network Analysis Identifies Specific Modules and Hub Genes Related to Liver Regeneration after Partial Hepatectomy
Source: PLoS One. 2014 Apr 17;9(4):e94868. doi: 10.1371/journal.pone.0094868 (PMC3990548; doi:10.1371/journal.pone.0094868)
Supplement: Table S1 — Module composition based WGCNA in PH group and SO group. (XLSX) [file pone.0094868.s001.xlsx]

## Sheet: module_compositions
ID	Gene.Symbol	PH.colors			ID	Gene.Symbol	SO.colors
1367454_at	COPB2	brown			1367455_at	VCP	midnightblue
1367462_at	CAPNS1	red			1367462_at	CAPNS1	midnightblue
1367465_at	DAD1	yellow			1367465_at	DAD1	salmon
1367467_at	ISCU	turquoise			1367467_at	ISCU	red
1367468_at	SCAND1	greenyellow			1367468_at	SCAND1	cyan
1367476_at	SRP14	turquoise			1367472_at	UBA1	midnightblue
1367477_at	MRPL53	brown			1367476_at	SRP14	blue
1367479_at	NOLA3	brown			1367477_at	MRPL53	turquoise
1367480_at	RCG_33565	brown			1367478_at	PRSS25	magenta
1367481_at	VPS28	turquoise			1367479_at	NOLA3	midnightblue
1367483_at	RGD1309148	turquoise			1367480_at	RCG_33565	brown
1367492_at	D0JC8	blue			1367481_at	VPS28	red
1367494_at	RGD1310899	turquoise			1367483_at	RGD1309148	brown
1367495_at	RGD1560211	brown			1367486_at	ARFGAP2	darkgrey
1367500_at	SHFM1	brown			1367494_at	RGD1310899	brown
1367503_at	BCAP31	brown			1367495_at	RGD1560211	turquoise
1367507_at	NUDT22	tan			1367500_at	SHFM1	green
1367510_at	TXNDC15	turquoise			1367503_at	BCAP31	purple
1367512_at	CHMP5	turquoise			1367507_at	NUDT22	green
1367533_at	ELP2	tan			1367510_at	TXNDC15	purple
1367536_at	APIP	darkred			1367512_at	CHMP5	brown
1367541_at	METTL5	darkred			1367530_at	STX16	cyan
1367561_at	RPL27	brown			1367533_at	ELP2	lightgreen
1367563_at	SPARC	magenta			1367536_at	APIP	blue
1367565_a_at	FTH1	yellow			1367541_at	METTL5	blue
1367574_at	VIM	midnightblue			1367561_at	RPL27	green
1367576_at	GPX1	yellow			1367563_at	SPARC	magenta
1367578_at	PRDX2	turquoise			1367565_a_at	FTH1	pink
1367579_a_at	TUBA1A	blue			1367574_at	VIM	magenta
1367586_at	LDHA	brown			1367576_at	GPX1	pink
1367589_at	ACO2	brown			1367578_at	PRDX2	blue
1367590_at	RAN	tan			1367579_a_at	TUBA1A	yellow
1367591_at	PRDX3	turquoise			1367589_at	ACO2	turquoise
1367596_at	RPS26	brown			1367590_at	RAN	turquoise
1367597_at	RPS8	brown			1367591_at	PRDX3	blue
1367599_at	ATP5G1	turquoise			1367596_at	RPS26	green
1367604_at	CRIP2	greenyellow			1367597_at	RPS8	green
1367607_at	COX4I1	turquoise			1367599_at	ATP5G1	turquoise
1367610_at	RPL19	brown			1367604_at	CRIP2	midnightblue
1367613_at	PRDX1	turquoise			1367607_at	COX4I1	cyan
1367617_at	ALDOA	brown			1367610_at	RPL19	green
1367618_a_at	GNB2L1	brown			1367612_at	MGST1	orange
1367622_at	ATP5H	turquoise			1367613_at	PRDX1	blue
1367623_at	RPL18	lightcyan			1367617_at	ALDOA	yellow
1367624_at	ATF4	black			1367618_a_at	GNB2L1	green
1367628_at	LGALS1	magenta			1367619_at	PGRMC1	purple
1367630_at	RPS11	brown			1367622_at	ATP5H	red
1367631_at	CTGF	midnightblue			1367623_at	RPL18	green
1367634_at	RPL31	brown			1367624_at	ATF4	green
1367635_at	P4HB	yellow			1367630_at	RPS11	green
1367638_at	MLYCD	greenyellow			1367631_at	CTGF	turquoise
1367641_at	SOD1	yellow			1367634_at	RPL31	green
1367642_at	SUCLG1	turquoise			1367635_at	P4HB	brown
1367645_at	RPS17	brown			1367638_at	MLYCD	cyan
1367646_at	CTSB	grey60			1367641_at	SOD1	red
1367648_at	IGFBP2	yellow			1367642_at	SUCLG1	blue
1367654_at	FAT1	salmon			1367645_at	RPS17	green
1367655_at	TMSB10	midnightblue			1367646_at	CTSB	darkred
1367656_at	PSMB7	turquoise			1367647_at	SERPI01	orange
1367658_at	SHANK3	magenta			1367648_at	IGFBP2	black
1367661_at	S100A6	magenta			1367654_at	FAT1	pink
1367662_at	HSD17B10	greenyellow			1367655_at	TMSB10	black
1367666_at	HNRPH1	yellow			1367656_at	PSMB7	red
1367670_at	FH1	turquoise			1367662_at	HSD17B10	grey60
1367671_at	PC0	blue			1367666_at	HNRPH1	cyan
1367672_at	HSD17B4	greenyellow			1367670_at	FH1	darkred
1367673_at	SELENBP1	cyan			1367671_at	PC0	turquoise
1367674_at	PITPNB	pink			1367672_at	HSD17B4	grey60
1367675_at	CIB1	darkred			1367673_at	SELENBP1	royalblue
1367676_at	HMGB2	blue			1367674_at	PITPNB	green
1367677_at	PRDX5	pink			1367675_at	CIB1	green
1367678_at	SDHA	pink			1367676_at	HMGB2	yellow
1367681_at	CD151	pink			1367677_at	PRDX5	cyan
1367683_at	KP02	blue			1367678_at	SDHA	cyan
1367685_at	RPS27A	brown			1367681_at	CD151	purple
1367688_at	SCAMP4	grey60			1367683_at	KP02	turquoise
1367690_at	SSR4	yellow			1367685_at	RPS27A	green
1367691_at	PRKCDBP	turquoise			1367688_at	SCAMP4	darkred
1367693_at	YWHAH	tan			1367690_at	SSR4	salmon
1367695_at	QDPR	yellow			1367691_at	PRKCDBP	black
1367696_at	IFITM2	midnightblue			1367693_at	YWHAH	turquoise
1367701_at	RAMP2	midnightblue			1367695_at	QDPR	pink
1367702_at	ACADM	darkgreen			1367696_at	IFITM2	magenta
1367712_at	TIMP1	magenta			1367701_at	RAMP2	magenta
1367714_at	EIF2B2	tan			1367702_at	ACADM	lightcyan
1367715_at	TNFRSF1A	grey60			1367712_at	TIMP1	darkgrey
1367717_at	RPS27	brown			1367714_at	EIF2B2	yellow
1367718_at	CHKB	green			1367715_at	TNFRSF1A	darkred
1367720_at	ALAD	cyan			1367717_at	RPS27	green
1367721_at	SDC4	royalblue			1367718_at	CHKB	turquoise
1367722_at	DPP7	midnightblue			1367720_at	ALAD	pink
1367729_at	OAT	yellow			1367722_at	DPP7	magenta
1367732_at	GNB1	yellow			1367723_a_at	SH2B3	darkgreen
1367735_at	ACADL	yellow			1367729_at	OAT	pink
1367737_at	FUCA1	brown			1367735_at	ACADL	red
1367744_at	MAGED2	blue			1367737_at	FUCA1	purple
1367745_at	DGKZ	black			1367741_at	HERPUD1	yellow
1367746_a_at	FLOT2	purple			1367746_a_at	FLOT2	salmon
1367747_at	ARL3	turquoise			1367747_at	ARL3	blue
1367750_at	PRPSAP1	lightyellow			1367750_at	PRPSAP1	darkturquoise
1367755_at	CDO1	greenyellow			1367753_at	SEC31A	lightgreen
1367756_at	GFM	turquoise			1367755_at	CDO1	royalblue
1367757_at	COX6C	turquoise			1367756_at	GFM	blue
1367760_at	MAP2K1	tan			1367757_at	COX6C	green
1367761_at	NDEL1	lightyellow			1367759_at	H1F0	blue
1367764_at	CCNG1	tan			1367760_at	MAP2K1	brown
1367765_at	TCN2	tan			1367761_at	NDEL1	magenta
1367767_at	HMGCL	yellow			1367764_at	CCNG1	turquoise
1367768_at	LXN	green			1367765_at	TCN2	tan
1367769_at	POLR2G	blue			1367767_at	HMGCL	brown
1367775_at	AMACR	red			1367769_at	POLR2G	turquoise
1367776_at	CDC2A	blue			1367771_at	TSC22D3	turquoise
1367777_at	DECR1	yellow			1367775_at	AMACR	turquoise
1367780_at	PTTG1	blue			1367776_at	CDC2A	yellow
1367789_at	SLC27A1	tan			1367777_at	DECR1	grey60
1367791_at	RAMP1	magenta			1367780_at	PTTG1	yellow
1367794_at	A2M	brown			1367781_at	PIP	turquoise
1367795_at	IFRD1	lightyellow			1367790_at	SND1	salmon
1367796_at	MGAT1	black			1367793_at	DDT	cyan
1367798_at	AHCY	greenyellow			1367794_at	A2M	tan
1367801_at	ECE1	turquoise			1367795_at	IFRD1	turquoise
1367804_at	APCS	royalblue			1367798_at	AHCY	grey60
1367813_at	PPP1R14A	red			1367801_at	ECE1	turquoise
1367818_at	COQ3	turquoise			1367813_at	PPP1R14A	green
1367820_at	BANF1	turquoise			1367817_at	HDGF	grey60
1367824_at	FNTA	brown			1367818_at	COQ3	blue
1367826_at	NFE2L2	salmon			1367820_at	BANF1	red
1367827_at	PPP2CB	tan			1367824_at	FNTA	brown
1367828_at	ACADS	yellow			1367827_at	PPP2CB	brown
1367829_at	ECHS1	yellow			1367828_at	ACADS	red
1367832_at	LYPLA1	yellow			1367829_at	ECHS1	brown
1367834_at	SRM	black			1367832_at	LYPLA1	greenyellow
1367838_at	CTH	cyan			1367834_at	SRM	green
1367840_at	HGS	cyan			1367838_at	CTH	pink
1367843_at	AKR7A2	cyan			1367843_at	AKR7A2	pink
1367844_at	G0I2	pink			1367848_at	DCTN1	turquoise
1367846_at	S100A4	pink			1367854_at	ACLY	black
1367854_at	ACLY	yellow			1367857_at	FADS1	lightcyan
1367857_at	FADS1	cyan			1367867_at	GFER	brown
1367867_at	GFER	turquoise			1367868_at	ADRM1	midnightblue
1367869_at	OXR1	lightcyan			1367870_at	GLRX3	blue
1367870_at	GLRX3	tan			1367871_at	CYP2E1	darkturquoise
1367871_at	CYP2E1	greenyellow			1367873_at	ATP6AP1	darkred
1367873_at	ATP6AP1	yellow			1367886_at	PCSK7	darkred
1367876_at	IPO13	red			1367887_at	LCAT	purple
1367883_at	SMN1	brown			1367891_a_at	CASP2	magenta
1367885_at	PXMP2	greenyellow			1367894_at	INSIG1	greenyellow
1367886_at	PCSK7	salmon			1367897_at	ACADVL	red
1367887_at	LCAT	tan			1367901_at	GUSB	green
1367891_a_at	CASP2	blue			1367908_at	GCSH	pink
1367894_at	INSIG1	yellow			1367909_at	DCXR	royalblue
1367897_at	ACADVL	black			1367915_at	DGAT1	purple
1367899_at	F2R	magenta			1367917_at	CYP2D2	purple
1367901_at	GUSB	pink			1367919_at	NUP210	red
1367908_at	GCSH	yellow			1367922_at	ADAM17	red
1367909_at	DCXR	greenyellow			1367929_at	CD59B	darkturquoise
1367911_at	IDH3A	brown			1367931_a_at	PTBP1	green
1367912_at	LTBP1	magenta			1367934_at	RPL39	green
1367915_at	DGAT1	yellow			1367935_at	SMU1	brown
1367917_at	CYP2D2	greenyellow			1367936_at	STK10	magenta
1367919_at	NUP210	pink			1367939_at	RBP1	turquoise
1367922_at	ADAM17	pink			1367941_at	TFAM	brown
1367925_at	MVP	brown			1367942_at	ACP5	magenta
1367929_at	CD59B	brown			1367945_at	ATOX1	cyan
1367934_at	RPL39	brown			1367947_at	PRKAG1	black
1367935_at	SMU1	turquoise			1367952_at	LRP2	purple
1367936_at	STK10	midnightblue			1367953_at	TYRO3	blue
1367938_at	UGDH	darkred			1367960_at	ARL4A	brown
1367939_at	RBP1	yellow			1367966_at	DPP3	midnightblue
1367940_at	CXCR7	magenta			1367967_at	LEPRE1	pink
1367941_at	TFAM	turquoise			1367969_at	PRDX6	midnightblue
1367942_at	ACP5	magenta			1367972_at	CAND1	red
1367943_at	NFKBIB	pink			1367976_at	TPP2	brown
1367945_at	ATOX1	greenyellow			1367981_at	RABEP1	lightcyan
1367947_at	PRKAG1	lightcyan			1367983_at	FEN1	yellow
1367952_at	LRP2	turquoise			1367986_at	PTGFRN	brown
1367953_at	TYRO3	pink			1367988_at	CYP2C23	purple
1367956_at	NCDN	black			1367991_at	GCS1	pink
1367960_at	ARL4A	brown			1367994_at	DPYD	grey60
1367967_at	LEPRE1	yellow			1367996_a_at	LPHN1	turquoise
1367971_at	PTP4A2	magenta			1367998_at	RGD1563818	magenta
1367972_at	CAND1	salmon			1368000_at	C3	orange
1367976_at	TPP2	red			1368004_at	MRPL23	midnightblue
1367981_at	RABEP1	grey60			1368009_at	GNE	green
1367982_at	ALAS1	yellow			1368012_at	TEP1	midnightblue
1367983_at	FEN1	blue			1368016_at	PECR	pink
1367987_at	RNPEP	grey60			1368018_at	MKLN1	pink
1367988_at	CYP2C23	salmon			1368020_at	MVD	black
1367991_at	GCS1	yellow			1368026_at	HDGFRP2	green
1367994_at	DPYD	greenyellow			1368027_at	TBXAS1	magenta
1367995_at	CAT	lightcyan			1368030_at	G0I3	turquoise
1367996_a_at	LPHN1	turquoise			1368046_at	SLC31A1	brown
1367998_at	RGD1563818	midnightblue			1368048_at	SERPI03K	purple
1368002_at	MSH2	blue			1368050_at	CCNL1	red
1368009_at	GNE	greenyellow			1368056_at	TSC2	turquoise
1368012_at	TEP1	magenta			1368057_at	ABCD3	turquoise
1368016_at	PECR	yellow			1368059_at	CRYM	tan
1368020_at	MVD	purple			1368060_at	HRSP12	pink
1368026_at	HDGFRP2	blue			1368063_a_at	YT521	cyan
1368027_at	TBXAS1	midnightblue			1368069_at	SHARPIN	brown
1368030_at	G0I3	turquoise			1368071_at	MOSC2	yellow
1368042_a_at	LOC680968	blue			1368072_at	BTG3	black
1368046_at	SLC31A1	yellow			1368074_at	GALE	black
1368047_at	SLC13A3	yellow			1368075_at	LIPA	midnightblue
1368048_at	SERPI03K	salmon			1368077_at	FBP1	royalblue
1368050_at	CCNL1	royalblue			1368079_at	PDK1	blue
1368055_a_at	LM0	blue			1368083_at	CCNH	turquoise
1368056_at	TSC2	green			1368085_at	GCHFR	grey60
1368057_at	ABCD3	turquoise			1368092_at	FAH	pink
1368059_at	CRYM	greenyellow			1368095_at	AK3	grey60
1368060_at	HRSP12	pink			1368096_at	RAB7L1	grey60
1368071_at	MOSC2	brown			1368100_at	PCYT2	lightcyan
1368072_at	BTG3	brown			1368102_at	HSD11B2	purple
1368074_at	GALE	brown			1368109_at	ST3GAL5	black
1368075_at	LIPA	magenta			1368111_at	ABTB2	yellow
1368076_at	VHLH	royalblue			1368115_at	CLDN3	darkturquoise
1368077_at	FBP1	pink			1368117_at	GPHN	magenta
1368079_at	PDK1	yellow			1368126_at	AACS	black
1368083_at	CCNH	brown			1368127_at	NEU2	turquoise
1368085_at	GCHFR	greenyellow			1368133_at	MPDZ	black
1368092_at	FAH	lightcyan			1368143_at	ANXA7	lightgreen
1368096_at	RAB7L1	grey60			1368153_a_at	NELF	midnightblue
1368102_at	HSD11B2	royalblue			1368172_a_at	LOX	turquoise
1368106_at	PLK2	blue			1368175_at	ZHX1	brown
1368109_at	ST3GAL5	greenyellow			1368178_at	PDZK1	turquoise
1368111_at	ABTB2	lightgreen			1368187_at	GPNMB	magenta
1368115_at	CLDN3	pink			1368188_at	HPD	pink
1368117_at	GPHN	blue			1368189_at	DHCR7	brown
1368124_at	DUSP5	yellow			1368190_at	REN1	turquoise
1368126_at	AACS	turquoise			1368191_a_at	SLC22A1	yellow
1368127_at	NEU2	grey60			1368202_a_at	DAB2	magenta
1368128_at	PLA2G2A	magenta			1368205_at	CFI	purple
1368133_at	MPDZ	blue			1368206_at	ACOT8	blue
1368143_at	ANXA7	darkred			1368215_at	TPP1	purple
1368168_at	SLC34A2	red			1368219_at	CLCN2	red
1368172_a_at	LOX	green			1368222_at	NR3C1	tan
1368178_at	PDZK1	blue			1368223_at	ADAMTS1	magenta
1368187_at	GPNMB	midnightblue			1368224_at	SERPI03N	greenyellow
1368188_at	HPD	yellow			1368235_at	CLK3	lightyellow
1368190_at	REN1	purple			1368238_at	REG3B	darkgrey
1368194_at	AGPAT4	midnightblue			1368245_at	UPB1	cyan
1368199_at	NUP88	salmon			1368251_at	JAK3	salmon
1368202_a_at	DAB2	midnightblue			1368253_at	GAMT	pink
1368205_at	CFI	tan			1368260_at	AURKB	yellow
1368206_at	ACOT8	lightyellow			1368265_at	CYP2T1	purple
1368207_at	FXYD5	magenta			1368270_at	APOBEC1	magenta
1368215_at	TPP1	turquoise			1368273_at	MAPK6	salmon
1368219_at	CLCN2	lightgreen			1368274_at	DBNL	blue
1368223_at	ADAMTS1	midnightblue			1368275_at	SC4MOL	black
1368224_at	SERPI03N	purple			1368283_at	EHHADH	royalblue
1368235_at	CLK3	green			1368289_at	GC	purple
1368244_at	AS3MT	lightcyan			1368290_at	CYR61	blue
1368245_at	UPB1	greenyellow			1368291_at	BIRC2	tan
1368251_at	JAK3	turquoise			1368305_at	CASP6	grey60
1368253_at	GAMT	greenyellow			1368311_at	MGMT	blue
1368260_at	AURKB	blue			1368314_at	GGCX	red
1368265_at	CYP2T1	greenyellow			1368324_at	BRCA2	magenta
1368267_at	POMT1	blue			1368325_at	EGF	green
1368273_at	MAPK6	red			1368326_at	EIF2AK3	royalblue
1368274_at	DBNL	blue			1368331_at	CTBS	purple
1368283_at	EHHADH	greenyellow			1368332_at	GBP2	magenta
1368289_at	GC	tan			1368334_at	GRB7	darkturquoise
1368290_at	CYR61	pink			1368358_a_at	PTPRR	blue
1368311_at	MGMT	blue			1368360_at	PLG	orange
1368322_at	SOD3	magenta			1368362_a_at	ASGR2	turquoise
1368324_at	BRCA2	blue			1368365_at	ALDH3A2	pink
1368325_at	EGF	lightgreen			1368366_at	CML2	green
1368332_at	GBP2	magenta			1368367_at	CUZD1	blue
1368334_at	GRB7	lightyellow			1368370_at	ADCY4	magenta
1368353_at	GFAP	green			1368376_at	NR0B2	greenyellow
1368360_at	PLG	blue			1368378_at	ALDH1L1	pink
1368362_a_at	ASGR2	tan			1368379_at	SCARB2	greenyellow
1368365_at	ALDH3A2	cyan			1368380_at	VTN	orange
1368375_a_at	IL15	lightyellow			1368387_at	BDH1	pink
1368376_at	NR0B2	yellow			1368397_at	UGT2B36	red
1368378_at	ALDH1L1	yellow			1368399_a_at	PGCP	purple
1368379_at	SCARB2	yellow			1368403_at	RBL2	tan
1368380_at	VTN	blue			1368405_at	RALA	green
1368387_at	BDH1	greenyellow			1368431_at	HPN	darkturquoise
1368397_at	UGT2B36	lightcyan			1368442_at	F2	orange
1368399_a_at	PGCP	darkgreen			1368458_at	CYP7A1	black
1368403_at	RBL2	brown			1368462_at	ITPKA	black
1368405_at	RALA	tan			1368463_at	VEGFC	black
1368428_at	XPNPEP2	cyan			1368467_at	CYP4F1	purple
1368431_at	HPN	lightgreen			1368475_at	COLQ	blue
1368433_at	SACM1L	pink			1368482_at	BCL2A1D	magenta
1368442_at	F2	blue			1368486_at	IRS3	greenyellow
1368462_at	ITPKA	purple			1368490_at	CD14	tan
1368463_at	VEGFC	green			1368494_at	S100A8	yellow
1368467_at	CYP4F1	lightcyan			1368497_at	ABCC2	green
1368490_at	CD14	pink			1368509_at	BBS2	black
1368494_at	S100A8	midnightblue			1368513_at	ENPEP	red
1368509_at	BBS2	turquoise			1368514_at	MAOB	tan
1368514_at	MAOB	greenyellow			1368517_at	SSBP3	green
1368516_at	PTPRA	green			1368520_at	APOA4	purple
1368517_at	SSBP3	cyan			1368526_at	PEX3	yellow
1368522_at	TIMELESS	blue			1368529_at	CD99L2	turquoise
1368536_at	ENPP2	lightcyan			1368536_at	ENPP2	tan
1368541_at	EMB	blue			1368541_at	EMB	magenta
1368549_at	HBP1	greenyellow			1368544_a_at	NOL3	blue
1368552_at	GRPEL1	pink			1368552_at	GRPEL1	red
1368561_at	ABCD2	purple			1368561_at	ABCD2	black
1368570_at	LRAT	magenta			1368567_at	NDUFV3	red
1368574_at	ADRA1B	lightgreen			1368570_at	LRAT	midnightblue
1368588_at	DDX52	blue			1368574_at	ADRA1B	yellow
1368589_at	PTPRJ	green			1368589_at	PTPRJ	blue
1368593_at	CD1D1	lightcyan			1368593_at	CD1D1	purple
1368609_at	SLC10A1	lightcyan			1368609_at	SLC10A1	darkgreen
1368616_at	FANCC	blue			1368618_at	GRB14	blue
1368618_at	GRB14	red			1368646_at	MAPK9	magenta
1368627_at	RGN	lightcyan			1368653_a_at	PARK7	red
1368646_at	MAPK9	lightyellow			1368659_at	AGXT2	turquoise
1368653_a_at	PARK7	turquoise			1368669_at	UCP2	magenta
1368659_at	AGXT2	lightgreen			1368675_at	CHN2	brown
1368675_at	CHN2	darkred			1368693_at	FGR	turquoise
1368693_at	FGR	turquoise			1368695_at	C4BPB	darkred
1368695_at	C4BPB	turquoise			1368702_at	PAWR	magenta
1368710_at	MARK2	turquoise			1368710_at	MARK2	turquoise
1368712_at	ZFP386	yellow			1368712_at	ZFP386	cyan
1368731_at	ORM1	green			1368726_a_at	ZFP347	cyan
1368741_at	C9	green			1368731_at	ORM1	orange
1368769_at	ABCB11	royalblue			1368732_at	TAP2	brown
1368773_at	CENPI	salmon			1368741_at	C9	turquoise
1368777_at	BARD1	blue			1368760_at	CXCL2	magenta
1368779_a_at	GUCY1B2	lightgreen			1368769_at	ABCB11	purple
1368794_at	HAAO	grey60			1368779_a_at	GUCY1B2	turquoise
1368799_at	BIRC5	blue			1368784_at	ACF	grey60
1368824_at	CALD1	green			1368794_at	HAAO	pink
1368840_at	TMEM176B	tan			1368797_at	NR1I3	grey60
1368842_at	TCF4	magenta			1368799_at	BIRC5	yellow
1368844_at	STCH	red			1368824_at	CALD1	darkgreen
1368848_at	LMAN1	brown			1368837_at	ARID4B	red
1368851_at	ETS1	magenta			1368840_at	TMEM176B	tan
1368859_at	PPM1A	yellow			1368842_at	TCF4	red
1368863_at	NME3	cyan			1368844_at	STCH	salmon
1368878_at	IDI1	turquoise			1368848_at	LMAN1	yellow
1368891_at	GNPAT	red			1368859_at	PPM1A	red
1368905_at	CES2	blue			1368863_at	NME3	tan
1368910_at	PPM2C	brown			1368869_at	AKAP12	turquoise
1368911_at	KCNJ8	midnightblue			1368877_at	ZFP354A	brown
1368914_at	RUNX1	green			1368878_at	IDI1	black
1368915_at	KMO	cyan			1368879_a_at	G0O1	blue
1368928_at	TRIM3	red			1368902_at	PAK3	blue
1368931_at	SH3GL3	yellow			1368905_at	CES2	lightcyan
1368967_at	EIF2B3	black			1368914_at	RUNX1	darkred
1368980_at	PLCE1	turquoise			1368915_at	KMO	pink
1369011_at	APOA5	red			1368928_at	TRIM3	black
1369018_at	FOXM1	blue			1368931_at	SH3GL3	black
1369023_at	MIPEP	cyan			1368967_at	EIF2B3	yellow
1369029_at	PLSCR1	brown			1368980_at	PLCE1	turquoise
1369050_at	PIK3C2G	greenyellow			1369011_at	APOA5	blue
1369061_at	GSR	turquoise			1369018_at	FOXM1	yellow
1369072_at	ADH7	yellow			1369023_at	MIPEP	royalblue
1369074_at	SLC38A4	blue			1369029_at	PLSCR1	magenta
1369092_at	SEC22A	turquoise			1369061_at	GSR	brown
1369099_at	SLC30A1	turquoise			1369063_at	ANP32A	royalblue
1369111_at	FABP1	yellow			1369072_at	ADH7	blue
1369122_at	BAX	blue			1369073_at	NR1H4	black
1369150_at	PDK4	yellow			1369074_at	SLC38A4	green
1369157_at	PDE3B	red			1369092_at	SEC22A	turquoise
1369158_at	CASR	blue			1369099_at	SLC30A1	brown
1369169_at	SLC23A1	cyan			1369111_at	FABP1	greenyellow
1369171_at	MST1	darkred			1369148_at	HNF1A	blue
1369177_at	PI4K2A	royalblue			1369157_at	PDE3B	darkgreen
1369195_at	FABP2	blue			1369158_at	CASR	black
1369204_at	HCK	midnightblue			1369160_a_at	SLC4A7	blue
1369209_at	P34	tan			1369169_at	SLC23A1	cyan
1369218_at	MET	yellow			1369171_at	MST1	purple
1369244_at	ARNT	turquoise			1369195_at	FABP2	green
1369248_a_at	XIAP	darkred			1369201_at	MGAT3	turquoise
1369259_at	DIO1	brown			1369204_at	HCK	magenta
1369286_at	PROC	darkgreen			1369206_at	CPB2	purple
1369296_at	SULT1C1	darkgreen			1369209_at	P34	turquoise
1369318_at	FHIT	turquoise			1369218_at	MET	brown
1369412_a_at	SLC19A1	cyan			1369224_at	CDH17	purple
1369413_at	UNCX	purple			1369228_at	LIFR	black
1369424_at	CYP2A2	turquoise			1369244_at	ARNT	blue
1369445_at	MRE11A	blue			1369248_a_at	XIAP	turquoise
1369453_at	EPN1	tan			1369259_at	DIO1	tan
1369465_at	HSD3B	turquoise			1369268_at	ATF3	black
1369485_at	ACOT12	yellow			1369278_at	G012	pink
1369492_at	AADAC	cyan			1369286_at	PROC	purple
1369499_at	TYMS	blue			1369296_at	SULT1C1	darkturquoise
1369526_at	ACADSB	yellow			1369304_at	PTS	purple
1369558_at	INHBC	greenyellow			1369318_at	FHIT	turquoise
1369559_a_at	CD47	red			1369320_at	MIA1	blue
1369571_at	GOLPH3	turquoise			1369325_at	LYST	purple
1369577_at	SOCS2	greenyellow			1369413_at	UNCX	blue
1369590_a_at	DDIT3	green			1369424_at	CYP2A2	purple
1369630_at	ADK	pink			1369427_at	MPEG1	tan
1369636_at	SORD	red			1369460_at	SLC7A2	tan
1369644_at	LPHN2	pink			1369465_at	HSD3B	purple
1369664_at	AVPR1A	cyan			1369485_at	ACOT12	brown
1369671_at	OTC	yellow			1369491_at	DAO1	tan
1369701_at	LIPC	greenyellow			1369492_at	AADAC	midnightblue
1369712_at	STK3	brown			1369503_at	AMY2	turquoise
1369729_at	ARL5A	yellow			1369509_a_at	A1BG	black
1369734_at	ACOX3	royalblue			1369526_at	ACADSB	brown
1369785_at	PPAT	turquoise			1369554_at	SYNGR2	lightcyan
1369799_at	ABAT	cyan			1369558_at	INHBC	lightcyan
1369840_at	UST4R	blue			1369571_at	GOLPH3	brown
1369856_at	DRD5	turquoise			1369577_at	SOCS2	blue
1369864_a_at	SDS	greenyellow			1369624_at	PRLH	blue
1369868_at	MAGT1	royalblue			1369630_at	ADK	brown
1369902_at	BMF	lightgreen			1369636_at	SORD	pink
1369904_at	GABRB1	purple			1369644_at	LPHN2	turquoise
1369926_at	GPX3	magenta			1369671_at	OTC	pink
1369927_at	MDH2	turquoise			1369676_at	ITPR2	green
1369933_at	VDAC2	tan			1369712_at	STK3	turquoise
1369934_at	PPIB	yellow			1369729_at	ARL5A	brown
1369935_at	CCND3	brown			1369734_at	ACOX3	turquoise
1369942_at	ACTN4	brown			1369785_at	PPAT	turquoise
1369944_at	MARCKSL1	magenta			1369792_at	GPR6	blue
1369958_at	RHOB	yellow			1369799_at	ABAT	royalblue
1369959_at	ZFP36L1	lightgreen			1369840_at	UST4R	turquoise
1369960_at	FXYD1	darkgreen			1369864_a_at	SDS	tan
1369962_at	ATIC	cyan			1369874_at	GPR1	turquoise
1369964_at	CORO1A	midnightblue			1369896_s_at	RBM16	yellow
1369965_at	MLH1	salmon			1369904_at	GABRB1	blue
1369970_at	VAMP8	turquoise			1369906_s_at	MCFD2	blue
1369980_s_at	M-RIP	turquoise			1369927_at	MDH2	blue
1369981_at	IGBP1	turquoise			1369929_at	PSAP	purple
1369984_at	COX17	turquoise			1369933_at	VDAC2	turquoise
1369986_at	HAGH	cyan			1369934_at	PPIB	salmon
1369989_at	PNPO	salmon			1369942_at	ACTN4	black
1370000_at	NUCB2	green			1369956_at	IFNGR1	magenta
1370004_at	H2AFY	pink			1369957_at	RGS5	tan
1370005_at	CYB5B	darkred			1369958_at	RHOB	yellow
1370006_at	NDUFS6	turquoise			1369959_at	ZFP36L1	green
1370008_at	PSMC3IP	blue			1369960_at	FXYD1	black
1370010_at	LAMP2	blue			1369962_at	ATIC	red
1370019_at	SULT1A1	pink			1369964_at	CORO1A	magenta
1370024_at	FABP7	yellow			1369970_at	VAMP8	red
1370025_at	PIP4K2C	pink			1369971_a_at	HNRPD	pink
1370034_at	CDC25B	salmon			1369978_at	PRPSAP2	red
1370035_at	KRAS	cyan			1369980_s_at	M-RIP	turquoise
1370036_at	SUOX	cyan			1369981_at	IGBP1	brown
1370047_at	ENPP1	turquoise			1369984_at	COX17	green
1370051_at	TGM1	red			1369986_at	HAGH	royalblue
1370054_at	CDKN2C	blue			1369989_at	PNPO	green
1370057_at	CSRP1	brown			1369992_at	PSMD1	midnightblue
1370060_at	SLC25A11	darkred			1370000_at	NUCB2	pink
1370098_at	VAMP7	red			1370004_at	H2AFY	turquoise
1370109_s_at	EEF1A1	turquoise			1370005_at	CYB5B	turquoise
1370112_at	PTEN	grey60			1370006_at	NDUFS6	red
1370119_at	LST1	midnightblue			1370007_at	PDIA4	darkgrey
1370127_at	POLD1	blue			1370010_at	LAMP2	green
1370144_at	GTPBP4	lightyellow			1370015_at	GIT1	green
1370147_at	ACMSD	turquoise			1370018_at	HSPB2	turquoise
1370149_at	ASGR1	tan			1370019_at	SULT1A1	royalblue
1370151_at	CPS1	turquoise			1370024_at	FABP7	blue
1370156_at	PRNP	turquoise			1370025_at	PIP4K2C	turquoise
1370158_at	MYH10	blue			1370030_at	GCLM	grey60
1370161_at	CCDC80	magenta			1370033_at	MYL1	blue
1370163_at	ODC1	brown			1370035_at	KRAS	greenyellow
1370173_at	SOD2	black			1370043_at	ALCAM	grey60
1370187_at	PCCB	yellow			1370054_at	CDKN2C	yellow
1370193_at	PTP4A1	yellow			1370060_at	SLC25A11	blue
1370196_at	PIAS3	pink			1370065_at	HPX	orange
1370202_at	HRASLS3	purple			1370071_at	ADA	purple
1370204_at	FRAG1	lightyellow			1370086_at	FGG	orange
1370213_at	YBX1	tan			1370098_at	VAMP7	lightcyan
1370220_at	SCPEP1	red			1370109_s_at	EEF1A1	turquoise
1370232_at	IVD	greenyellow			1370112_at	PTEN	purple
1370235_at	DBI	purple			1370113_at	BIRC3	brown
1370237_at	HADH	greenyellow			1370119_at	LST1	magenta
1370238_at	USMG5	brown			1370127_at	POLD1	turquoise
1370242_at	RPS23	brown			1370136_at	LBR	blue
1370248_at	FXYD6	magenta			1370137_at	AGPS	turquoise
1370249_at	TSPO	blue			1370144_at	GTPBP4	brown
1370258_at	BZW2	brown			1370147_at	ACMSD	brown
1370275_at	ATP5B	turquoise			1370148_at	HP	orange
1370276_at	ATP5O	turquoise			1370149_at	ASGR1	lightgreen
1370280_at	HPRT1	green			1370151_at	CPS1	salmon
1370282_at	CSRP2	blue			1370153_at	GDF15	lightcyan
1370284_at	ATP5E	pink			1370156_at	PRNP	darkred
1370286_at	SLC38A2	turquoise			1370158_at	MYH10	magenta
1370297_at	PLK1	blue			1370161_at	CCDC80	magenta
1370299_at	ALDOB	yellow			1370163_at	ODC1	turquoise
1370300_at	PREB	black			1370173_at	SOD2	red
1370307_at	AGRN	green			1370175_a_at	ZFP384	red
1370308_at	XTP3TPA	blue			1370185_at	CNT0P1	blue
1370309_a_at	HNRNPAB	brown			1370187_at	PCCB	brown
1370311_at	EIF2B1	black			1370193_at	PTP4A1	brown
1370314_at	SLC20A1	lightcyan			1370202_at	HRASLS3	turquoise
1370316_at	HSPBP1	brown			1370204_at	FRAG1	lightgreen
1370317_at	ALG10B	red			1370213_at	YBX1	blue
1370319_at	PPIF	yellow			1370220_at	SCPEP1	darkgreen
1370321_at	AIFM1	yellow			1370232_at	IVD	royalblue
1370323_at	THOP1	tan			1370235_at	DBI	blue
1370325_at	GORASP2	turquoise			1370237_at	HADH	brown
1370330_at	SIPA1L1	pink			1370238_at	USMG5	midnightblue
1370331_at	IL11RA1	black			1370241_at	CYP2C7	orange
1370333_a_at	IGF1	blue			1370242_at	RPS23	green
1370334_at	PLEKHB1	lightgreen			1370249_at	TSPO	yellow
1370337_at	CTCF	salmon			1370269_at	CYP1A1	green
1370346_at	CCNB1	blue			1370275_at	ATP5B	red
1370352_at	LOC501232	darkgreen			1370276_at	ATP5O	blue
1370355_at	SCD1	yellow			1370280_at	HPRT1	brown
1370359_at	AMY1	lightcyan			1370282_at	CSRP2	turquoise
1370360_at	RGD621352	brown			1370284_at	ATP5E	red
1370361_at	CGREF1	lightcyan			1370297_at	PLK1	yellow
1370365_at	GSS	tan			1370299_at	ALDOB	pink
1370366_at	TIMM10	lightyellow			1370300_at	PREB	green
1370368_at	CABIN1	greenyellow			1370306_at	PEX14	lightgreen
1370370_at	HYAL2	magenta			1370307_at	AGRN	brown
1370375_at	GLS2	greenyellow			1370308_at	XTP3TPA	yellow
1370376_a_at	CSDA	brown			1370309_a_at	HNRNPAB	green
1370377_at	CYP2D1	greenyellow			1370310_at	HMGCS2	cyan
1370378_at	ATP5A1	turquoise			1370311_at	EIF2B1	brown
1370386_at	RUVBL1	tan			1370316_at	HSPBP1	blue
1370394_at	IGG-2A	purple			1370317_at	ALG10B	greenyellow
1370398_at	SPATA7	royalblue			1370319_at	PPIF	pink
1370399_at	CYP4B1	pink			1370325_at	GORASP2	blue
1370414_at	RAB38	yellow			1370332_at	UNC13D	blue
1370416_at	MXD3	blue			1370333_a_at	IGF1	orange
1370420_at	SRD5A1	yellow			1370334_at	PLEKHB1	tan
1370422_at	RIPK3	blue			1370343_at	XAB2	magenta
1370435_a_at	NUDT6	salmon			1370346_at	CCNB1	yellow
1370445_at	PLA1A	brown			1370352_at	LOC501232	purple
1370462_at	HMMR	blue			1370355_at	SCD1	magenta
1370473_a_at	PTPN23	turquoise			1370357_at	SLC30A4	salmon
1370475_at	CYP2B3	brown			1370359_at	AMY1	purple
1370482_at	SCNN1B	turquoise			1370360_at	RGD621352	red
1370491_a_at	HDC	midnightblue			1370362_at	PTPRN	turquoise
1370496_at	CYP2D3	darkgreen			1370365_at	GSS	blue
1370504_a_at	PMP22	midnightblue			1370366_at	TIMM10	blue
1370505_at	ADPRH	yellow			1370375_at	GLS2	royalblue
1370506_at	COQ7	blue			1370376_a_at	CSDA	green
1370510_a_at	ARNTL	pink			1370377_at	CYP2D1	darkturquoise
1370512_at	TNRC6B	brown			1370378_at	ATP5A1	blue
1370520_at	LOC257650	turquoise			1370386_at	RUVBL1	red
1370525_at	UBE2D2	magenta			1370394_at	IGG-2A	pink
1370536_at	PRMT3	black			1370398_at	SPATA7	red
1370538_at	LAMA3	blue			1370414_at	RAB38	turquoise
1370553_at	STX2	turquoise			1370420_at	SRD5A1	black
1370574_a_at	SIRPA	red			1370422_at	RIPK3	magenta
1370583_s_at	ABCB1	blue			1370462_at	HMMR	yellow
1370609_a_at	SLC16A7	brown			1370473_a_at	PTPN23	turquoise
1370636_at	PPBP	midnightblue			1370475_at	CYP2B3	orange
1370676_at	CFH	blue			1370482_at	SCNN1B	blue
1370698_at	UGT2B1	turquoise			1370491_a_at	HDC	black
1370706_a_at	CYP2J3	darkgreen			1370496_at	CYP2D3	tan
1370719_a_at	CLCC1	pink			1370506_at	COQ7	blue
1370724_a_at	NFIA	black			1370510_a_at	ARNTL	brown
1370750_a_at	IL1R1	lightyellow			1370512_at	TNRC6B	turquoise
1370789_a_at	PRLR	purple			1370520_at	LOC257650	red
1370803_at	ZWINT	blue			1370525_at	UBE2D2	red
1370806_at	RETSAT	darkgreen			1370538_at	LAMA3	royalblue
1370808_at	CYB5R3	greenyellow			1370553_at	STX2	darkgreen
1370809_at	TUBG1	blue			1370574_a_at	SIRPA	salmon
1370810_at	CCND2	magenta			1370580_a_at	CYP2C6	orange
1370817_at	SEC11C	yellow			1370583_s_at	ABCB1	turquoise
1370827_at	CYB5R4	darkred			1370609_a_at	SLC16A7	green
1370828_at	ZDHHC2	blue			1370636_at	PPBP	black
1370829_at	FNTB	blue			1370676_at	CFH	purple
1370836_at	SERPI04	royalblue			1370698_at	UGT2B1	greenyellow
1370838_s_at	SP02	turquoise			1370706_a_at	CYP2J3	tan
1370866_at	RPL41	brown			1370719_a_at	CLCC1	purple
1370873_at	CALM3	blue			1370750_a_at	IL1R1	yellow
1370878_at	UROD	turquoise			1370772_a_at	HFE	tan
1370880_at	RNH1	turquoise			1370789_a_at	PRLR	black
1370881_at	TST	yellow			1370803_at	ZWINT	turquoise
1370882_at	HLA-DMB	midnightblue			1370806_at	RETSAT	tan
1370885_at	CTSZ	midnightblue			1370808_at	CYB5R3	pink
1370887_at	TGFB1I1	green			1370809_at	TUBG1	blue
1370892_at	C4-2	tan			1370810_at	CCND2	midnightblue
1370895_at	COL5A2	magenta			1370817_at	SEC11C	salmon
1370906_at	BCKDHB	pink			1370823_at	BAMBI	tan
1370907_at	ST6GAL1	royalblue			1370827_at	CYB5R4	turquoise
1370909_at	NUP62	tan			1370828_at	ZDHHC2	turquoise
1370910_at	RFC2	blue			1370829_at	FNTB	green
1370911_at	AKAP8	yellow			1370836_at	SERPI04	tan
1370919_at	HNRPM	purple			1370838_s_at	SP02	blue
1370928_at	LITAF	pink			1370866_at	RPL41	green
1370933_at	MYO1E	purple			1370873_at	CALM3	red
1370936_at	DMGDH	greenyellow			1370878_at	UROD	blue
1370941_at	PDGFRA	midnightblue			1370880_at	RNH1	blue
1370943_at	SULT1C2A	greenyellow			1370881_at	TST	pink
1370947_at	SETD4	greenyellow			1370882_at	HLA-DMB	magenta
1370956_at	DCN	midnightblue			1370885_at	CTSZ	magenta
1370959_at	COL3A1	magenta			1370887_at	TGFB1I1	blue
1370964_at	ASS1	pink			1370892_at	C4-2	purple
1370965_at	ZEB1	green			1370895_at	COL5A2	magenta
1370970_at	KCNJ14	blue			1370906_at	BCKDHB	blue
1370984_at	ZFP46	red			1370907_at	ST6GAL1	yellow
1370995_at	POU2F1	green			1370909_at	NUP62	turquoise
1370999_at	SPAG5	blue			1370910_at	RFC2	lightgreen
1371012_at	HACL1	greenyellow			1370911_at	AKAP8	cyan
1371014_at	PLCB1	cyan			1370919_at	HNRPM	blue
1371027_at	CBLB	brown			1370928_at	LITAF	cyan
1371030_at	SPP2	greenyellow			1370933_at	MYO1E	lightgreen
1371035_at	GTF3A	brown			1370936_at	DMGDH	orange
1371037_at	PROS1	darkgreen			1370941_at	PDGFRA	black
1371041_at	NDUFV2	turquoise			1370943_at	SULT1C2A	tan
1371074_a_at	MCM6	blue			1370947_at	SETD4	red
1371076_at	CYP2B1 /// CYP2B2	greenyellow			1370959_at	COL3A1	magenta
1371081_at	RAPGEF4	royalblue			1370964_at	ASS1	royalblue
1371083_at	LOC299282	greenyellow			1370970_at	KCNJ14	black
1371091_at	IRS2	royalblue			1370984_at	ZFP46	salmon
1371094_at	LHX2	magenta			1370995_at	POU2F1	lightyellow
1371100_at	ES1	greenyellow			1370999_at	SPAG5	yellow
1371122_at	TANK	turquoise			1371012_at	HACL1	tan
1371143_at	SERPI07	lightgreen			1371027_at	CBLB	blue
1371166_at	NOS3	green			1371030_at	SPP2	purple
1371249_at	XBP1	royalblue			1371037_at	PROS1	tan
1371253_at	ETFA	turquoise			1371041_at	NDUFV2	red
1371254_at	UQCRFS1	turquoise			1371074_a_at	MCM6	yellow
1371255_at	HRAS	tan			1371076_at	CYP2B1 /// CYP2B2	grey60
1371258_at	FGA	red			1371081_at	RAPGEF4	turquoise
1371261_at	PTPN2	red			1371083_at	LOC299282	purple
1371266_at	AFM	royalblue			1371098_a_at	MASP2	purple
1371295_at	RPS20	brown			1371100_at	ES1	purple
1371304_a_at	MYL6	turquoise			1371122_at	TANK	brown
1371307_at	RPLP1	brown			1371143_at	SERPI07	pink
1371309_at	TEGT	greenyellow			1371230_x_at	ATPIF1	turquoise
1371311_at	SDHC	turquoise			1371249_at	XBP1	black
1371312_at	CHCHD2	turquoise			1371250_at	PF4	magenta
1371313_at	RPL23A	brown			1371253_at	ETFA	brown
1371316_at	FAU	brown			1371254_at	UQCRFS1	brown
1371317_at	LDB1	turquoise			1371255_at	HRAS	red
1371318_at	RPS16	brown			1371258_at	FGA	pink
1371320_at	ITM2B	darkgreen			1371261_at	PTPN2	greenyellow
1371321_at	COX6B1	brown			1371266_at	AFM	purple
1371322_at	LAMC1	royalblue			1371295_at	RPS20	green
1371323_at	NDUFA4	pink			1371304_a_at	MYL6	red
1371330_at	RPL11	brown			1371307_at	RPLP1	green
1371331_at	FSTL1	magenta			1371309_at	TEGT	purple
1371335_at	ATP5L	turquoise			1371311_at	SDHC	red
1371337_at	COX7A2L	turquoise			1371312_at	CHCHD2	red
1371338_at	PSENEN	darkgreen			1371313_at	RPL23A	green
1371340_at	RPLP2	brown			1371316_at	FAU	green
1371342_at	CYC1	turquoise			1371317_at	LDB1	turquoise
1371343_at	SRPR	grey60			1371318_at	RPS16	green
1371344_at	RPL27A	brown			1371320_at	ITM2B	purple
1371345_at	MBD3	darkgreen			1371321_at	COX6B1	green
1371346_at	NDUFB6	turquoise			1371323_at	NDUFA4	cyan
1371347_at	TMEM50B	purple			1371330_at	RPL11	green
1371352_at	HMGN2	blue			1371332_at	LOC684681	turquoise
1371355_at	NDUFA8	turquoise			1371334_at	ITM2C	salmon
1371357_at	IGFBP7	magenta			1371335_at	ATP5L	green
1371358_at	GPSN2	greenyellow			1371337_at	COX7A2L	brown
1371363_at	GPD1	turquoise			1371338_at	PSENEN	magenta
1371369_at	COL6A2	magenta			1371340_at	RPLP2	green
1371371_at	NDUFB4	turquoise			1371342_at	CYC1	blue
1371377_at	RPS19	brown			1371343_at	SRPR	salmon
1371379_at	RGD1563422	turquoise			1371344_at	RPL27A	green
1371381_at	LOC685322	turquoise			1371345_at	MBD3	turquoise
1371382_at	FL0	midnightblue			1371346_at	NDUFB6	brown
1371385_at	PSMG1	turquoise			1371347_at	TMEM50B	darkred
1371388_at	PDHB	turquoise			1371352_at	HMGN2	yellow
1371392_at	GPI	turquoise			1371355_at	NDUFA8	blue
1371399_at	PRICKLE4	brown			1371357_at	IGFBP7	magenta
1371401_at	RNF5	turquoise			1371363_at	GPD1	blue
1371403_at	CCT3	tan			1371371_at	NDUFB4	red
1371409_at	RGD1562987	cyan			1371377_at	RPS19	turquoise
1371410_at	RGD1564058	grey60			1371379_at	RGD1563422	brown
1371412_a_at	NREP	greenyellow			1371381_at	LOC685322	red
1371416_at	NDUFV1	turquoise			1371382_at	FL0	magenta
1371422_at	MORF4L2	brown			1371385_at	PSMG1	blue
1371424_at	JMJD5	greenyellow			1371388_at	PDHB	turquoise
1371427_at	SPCS1	salmon			1371389_at	LOC306766	magenta
1371428_at	LOC689134	lightcyan			1371392_at	GPI	blue
1371432_at	VAT1	lightgreen			1371399_at	PRICKLE4	green
1371434_at	RCG_28701	turquoise			1371401_at	RNF5	turquoise
1371446_at	MAPKAPK2	royalblue			1371403_at	CCT3	brown
1371447_at	PLAC8	midnightblue			1371409_at	RGD1562987	salmon
1371449_at	PIN1	tan			1371410_at	RGD1564058	lightcyan
1371451_at	R0SEH2A	black			1371416_at	NDUFV1	red
1371454_at	TMEM93	brown			1371422_at	MORF4L2	green
1371455_at	PMM1	tan			1371427_at	SPCS1	salmon
1371460_at	LOC681219	turquoise			1371428_at	LOC689134	darkgrey
1371464_at	ZFAND6	yellow			1371432_at	VAT1	lightgreen
1371465_at	CTTN	brown			1371434_at	RCG_28701	blue
1371466_at	TRAPPC2	tan			1371446_at	MAPKAPK2	black
1371470_at	ADH4	grey60			1371447_at	PLAC8	magenta
1371473_at	CLPTM1	turquoise			1371449_at	PIN1	turquoise
1371474_at	MTCH1	turquoise			1371452_at	UBL7	midnightblue
1371475_at	R0SE4	lightcyan			1371454_at	TMEM93	brown
1371482_at	NDUFS2	turquoise			1371455_at	PMM1	turquoise
1371487_at	SH3BGRL3	midnightblue			1371460_at	LOC681219	brown
1371488_at	RGD1562079	brown			1371464_at	ZFAND6	turquoise
1371490_at	HSBP1	yellow			1371465_at	CTTN	turquoise
1371498_at	JTV1	black			1371470_at	ADH4	greenyellow
1371500_at	LTBP4	blue			1371473_at	CLPTM1	darkred
1371504_at	LOC679823	brown			1371474_at	MTCH1	lightgreen
1371509_at	TBRG1	brown			1371475_at	R0SE4	royalblue
1371514_at	KDELR1	turquoise			1371482_at	NDUFS2	red
1371518_at	NID1	turquoise			1371487_at	SH3BGRL3	magenta
1371519_at	ETFDH	yellow			1371488_at	RGD1562079	turquoise
1371526_at	RNF10	red			1371490_at	HSBP1	brown
1371530_at	KRT8	lightcyan			1371498_at	JTV1	green
1371534_at	SLC25A22	lightyellow			1371500_at	LTBP4	tan
1371539_at	NOLA2	tan			1371504_at	LOC679823	green
1371540_at	KRTCAP2	yellow			1371509_at	TBRG1	turquoise
1371544_at	ERH	brown			1371514_at	KDELR1	salmon
1371546_at	LOC361128	black			1371519_at	ETFDH	brown
1371549_at	WDR23	cyan			1371522_at	BAHD1	black
1371553_at	MRPL36	yellow			1371526_at	RNF10	midnightblue
1371565_at	KTI12	black			1371530_at	KRT8	salmon
1371567_at	ALDH7A1	greenyellow			1371534_at	SLC25A22	turquoise
1371576_at	MRPS36	turquoise			1371539_at	NOLA2	green
1371577_at	NDUFS1	turquoise			1371540_at	KRTCAP2	salmon
1371580_at	ERLIN1	pink			1371544_at	ERH	green
1371582_at	ILF2	yellow			1371549_at	WDR23	pink
1371583_at	RBM3	brown			1371553_at	MRPL36	red
1371587_at	MAP2K1IP1	black			1371565_at	KTI12	brown
1371591_at	MRPS18A	turquoise			1371567_at	ALDH7A1	midnightblue
1371592_at	CSK	yellow			1371576_at	MRPS36	brown
1371599_at	LOC294154	cyan			1371580_at	ERLIN1	green
1371606_at	WDTC1	brown			1371583_at	RBM3	darkturquoise
1371609_at	RGD1303003	pink			1371587_at	MAP2K1IP1	turquoise
1371622_at	DPH1	cyan			1371591_at	MRPS18A	red
1371623_at	LOC685888	turquoise			1371592_at	CSK	salmon
1371625_at	PYGB	midnightblue			1371594_at	FIS1	red
1371626_at	SRP68	brown			1371599_at	LOC294154	pink
1371631_at	EIF1AD	brown			1371604_at	MRPL34	cyan
1371634_at	TMEM126A	turquoise			1371606_at	WDTC1	magenta
1371641_at	CCT7	tan			1371609_at	RGD1303003	blue
1371653_at	TPM4	lightyellow			1371625_at	PYGB	magenta
1371654_at	RGD1305350	turquoise			1371626_at	SRP68	green
1371656_at	CCT4	tan			1371631_at	EIF1AD	brown
1371657_at	UBA2	brown			1371634_at	TMEM126A	red
1371661_at	MRPS23	turquoise			1371641_at	CCT7	blue
1371663_at	RGD1305138	yellow			1371653_at	TPM4	turquoise
1371668_at	RXRA	greenyellow			1371654_at	RGD1305350	blue
1371669_at	DHX38	red			1371656_at	CCT4	blue
1371683_at	LSM4	blue			1371657_at	UBA2	turquoise
1371684_at	PELO	brown			1371661_at	MRPS23	red
1371691_at	RARRES2	blue			1371663_at	RGD1305138	lightgreen
1371693_at	LOC681996	turquoise			1371683_at	LSM4	turquoise
1371694_at	DPYSL2	blue			1371691_at	RARRES2	purple
1371697_at	PNPLA2	red			1371692_at	MLLT11	lightgreen
1371701_at	NDUFB9	turquoise			1371693_at	LOC681996	blue
1371703_at	AH0K	midnightblue			1371694_at	DPYSL2	black
1371704_at	DDX23	yellow			1371701_at	NDUFB9	red
1371709_at	MRPL3	turquoise			1371703_at	AH0K	magenta
1371711_at	REEP5	yellow			1371704_at	DDX23	turquoise
1371712_at	LOC684148	blue			1371707_at	TNPO2	darkgreen
1371715_at	MGC112883	lightgreen			1371709_at	MRPL3	brown
1371720_at	MRPL20	turquoise			1371711_at	REEP5	salmon
1371721_at	LOC500532	turquoise			1371712_at	LOC684148	red
1371722_at	CGI-96	brown			1371715_at	MGC112883	magenta
1371724_at	REXO2	tan			1371720_at	MRPL20	blue
1371730_at	LONP2	lightcyan			1371721_at	LOC500532	turquoise
1371734_at	MAEA	turquoise			1371722_at	CGI-96	turquoise
1371737_at	TRIM27	red			1371724_at	REXO2	red
1371743_at	GUK1	tan			1371728_at	LOC687633	blue
1371747_at	RGD1310660	lightcyan			1371730_at	LONP2	royalblue
1371752_at	RANGRF	brown			1371733_at	ARL8A	blue
1371761_at	RPL34	brown			1371734_at	MAEA	pink
1371764_at	UBE2J2	brown			1371737_at	TRIM27	yellow
1371770_at	KE2	brown			1371743_at	GUK1	green
1371772_at	ALKBH3	brown			1371752_at	RANGRF	turquoise
1371780_at	KDELR2	lightcyan			1371761_at	RPL34	green
1371781_at	STAT3	royalblue			1371764_at	UBE2J2	yellow
1371782_at	NIPS0P3A	yellow			1371770_at	KE2	red
1371783_at	SELK	cyan			1371772_at	ALKBH3	lightgreen
1371785_at	TNFRSF12A	royalblue			1371779_at	SNX6	turquoise
1371786_at	TRIM35	midnightblue			1371780_at	KDELR2	salmon
1371790_at	MRPL45	tan			1371781_at	STAT3	lightcyan
1371796_at	TMX2	salmon			1371782_at	NIPS0P3A	blue
1371800_at	PHC2	purple			1371783_at	SELK	salmon
1371802_at	COPE	brown			1371785_at	TNFRSF12A	greenyellow
1371805_at	ANKRD46	black			1371786_at	TRIM35	magenta
1371808_at	BLMH	salmon			1371790_at	MRPL45	turquoise
1371811_at	BSCL2	red			1371796_at	TMX2	grey60
1371813_at	HIRIP3	blue			1371800_at	PHC2	black
1371817_at	ISY01	green			1371802_at	COPE	green
1371822_at	POLR3D	brown			1371805_at	ANKRD46	royalblue
1371827_at	SYVN1	red			1371808_at	BLMH	darkgreen
1371828_at	RGD1310861	brown			1371811_at	BSCL2	salmon
1371830_at	SAE1	blue			1371813_at	HIRIP3	turquoise
1371837_at	DDX5	greenyellow			1371817_at	ISY01	salmon
1371842_at	LOC679898	blue			1371822_at	POLR3D	darkturquoise
1371843_at	YIPF5	lightcyan			1371827_at	SYVN1	salmon
1371845_at	POP4	tan			1371828_at	RGD1310861	turquoise
1371849_at	NT5DC2	blue			1371830_at	SAE1	turquoise
1371851_at	PSMD6	turquoise			1371837_at	DDX5	cyan
1371859_at	POLDIP3	turquoise			1371839_at	SFRS2	yellow
1371862_at	RRM1	blue			1371842_at	LOC679898	green
1371865_at	TMEM111	yellow			1371843_at	YIPF5	salmon
1371876_at	PSMG2	blue			1371845_at	POP4	black
1371877_at	DEXI	royalblue			1371847_at	CRTAP	blue
1371881_at	ZNHIT2	black			1371851_at	PSMD6	brown
1371886_at	CRAT	blue			1371862_at	RRM1	yellow
1371889_at	SLC22A17	tan			1371868_at	BCAS2	red
1371898_at	KCNK5	black			1371876_at	PSMG2	turquoise
1371905_at	MGC94190	lightcyan			1371877_at	DEXI	darkturquoise
1371908_at	NXT1	brown			1371881_at	ZNHIT2	brown
1371911_at	TNFAIP1	black			1371886_at	CRAT	turquoise
1371912_at	NDUFS7	magenta			1371889_at	SLC22A17	purple
1371913_at	TGFBI	brown			1371905_at	MGC94190	darkgrey
1371914_at	SMARCB1	blue			1371908_at	NXT1	brown
1371916_at	SEPX1	greenyellow			1371911_at	TNFAIP1	darkturquoise
1371917_at	TRMU	brown			1371912_at	NDUFS7	cyan
1371918_at	CD99	turquoise			1371913_at	TGFBI	darkgreen
1371923_at	LPCAT1	midnightblue			1371916_at	SEPX1	cyan
1371928_at	CDCA8	blue			1371917_at	TRMU	black
1371935_at	TMEM9	pink			1371918_at	CD99	darkred
1371940_at	LOC362587	turquoise			1371925_at	ATP13A1	blue
1371942_at	GSTT3	cyan			1371928_at	CDCA8	yellow
1371945_at	UBE2L3	turquoise			1371932_at	TMEM192	turquoise
1371950_at	PDZD11	darkgreen			1371935_at	TMEM9	blue
1371951_at	FHL2	green			1371940_at	LOC362587	pink
1371953_at	CCNG2	black			1371945_at	UBE2L3	brown
1371955_at	MRPL35	brown			1371946_at	RGD1303130	purple
1371956_at	LOC683077	turquoise			1371950_at	PDZD11	green
1371965_at	RGD1303272	turquoise			1371955_at	MRPL35	cyan
1371967_at	MRPL16	turquoise			1371956_at	LOC683077	pink
1371970_at	FAM111A	blue			1371965_at	RGD1303272	turquoise
1371973_at	EIF3E	turquoise			1371967_at	MRPL16	blue
1371974_at	PHYHD1	lightcyan			1371970_at	FAM111A	yellow
1371977_at	ARPC3	brown			1371973_at	EIF3E	brown
1371978_at	OSBPL9	cyan			1371974_at	PHYHD1	royalblue
1371980_at	ATAD3A	black			1371977_at	ARPC3	turquoise
1371985_a_at	BAT5	green			1371980_at	ATAD3A	black
1371989_at	HMGN3	blue			1371983_at	JOSD1	grey60
1372004_at	HEBP1	yellow			1371985_a_at	BAT5	blue
1372009_at	YARS	black			1371989_at	HMGN3	turquoise
1372010_at	MAPKAPK5	green			1371997_at	AKR1E1	pink
1372015_at	TACC1	magenta			1372004_at	HEBP1	blue
1372019_at	MED10	brown			1372009_at	YARS	green
1372028_at	RGD1305727	brown			1372010_at	MAPKAPK5	brown
1372030_at	ZFYVE21	lightgreen			1372012_at	DHCR24	orange
1372043_at	MRTO4	brown			1372016_at	GADD45B	turquoise
1372045_at	AP1M1	brown			1372019_at	MED10	turquoise
1372046_at	GTF3C3	turquoise			1372028_at	RGD1305727	brown
1372051_at	RHBDD2	salmon			1372030_at	ZFYVE21	royalblue
1372056_at	CMTM6	turquoise			1372043_at	MRTO4	green
1372059_at	RGD1309437	blue			1372045_at	AP1M1	green
1372064_at	CXCL16	midnightblue			1372046_at	GTF3C3	red
1372067_at	TXNDC1	lightcyan			1372056_at	CMTM6	blue
1372069_at	ANKRD15	black			1372059_at	RGD1309437	yellow
1372070_at	IFI30	magenta			1372064_at	CXCL16	magenta
1372076_at	HBXIP	turquoise			1372067_at	TXNDC1	salmon
1372078_at	STRAP	brown			1372069_at	ANKRD15	yellow
1372083_at	POLR2B	turquoise			1372070_at	IFI30	purple
1372087_at	IAH1	turquoise			1372075_at	SFRS6	cyan
1372088_at	PPFIBP1	brown			1372076_at	HBXIP	brown
1372094_at	SUPT5H	red			1372078_at	STRAP	brown
1372099_at	FAM21C	red			1372083_at	POLR2B	turquoise
1372101_at	PPAP2B	brown			1372087_at	IAH1	blue
1372108_at	PTCD3	lightgreen			1372088_at	PPFIBP1	black
1372120_at	UBA5	midnightblue			1372091_at	MID1IP1	black
1372123_at	SDHB	turquoise			1372092_at	TRAK2	green
1372125_at	GPX7	pink			1372096_at	OXSR1	magenta
1372140_at	CCDC28A	lightgreen			1372098_at	TMEM141	grey60
1372145_at	TARS	red			1372101_at	PPAP2B	darkturquoise
1372149_at	AUH	yellow			1372108_at	PTCD3	greenyellow
1372150_at	USP10	yellow			1372120_at	UBA5	yellow
1372157_at	BOLA1	darkred			1372123_at	SDHB	red
1372158_at	MACROD1	salmon			1372140_at	CCDC28A	turquoise
1372167_at	SNRPG	brown			1372145_at	TARS	darkgrey
1372170_at	ACY1	darkred			1372149_at	AUH	pink
1372174_at	PEF1	turquoise			1372150_at	USP10	magenta
1372175_at	REEP3	greenyellow			1372157_at	BOLA1	red
1372177_at	MOCS2	yellow			1372167_at	SNRPG	green
1372207_at	BRD8	salmon			1372170_at	ACY1	greenyellow
1372209_at	COPS5	turquoise			1372174_at	PEF1	blue
1372210_at	MOSPD3	yellow			1372175_at	REEP3	tan
1372211_at	MAFK	royalblue			1372177_at	MOCS2	turquoise
1372214_at	MRPS33	turquoise			1372209_at	COPS5	red
1372215_at	MRPS11	turquoise			1372210_at	MOSPD3	red
1372217_at	TMEM199	brown			1372213_at	LOC500300	magenta
1372218_at	WDR12	black			1372214_at	MRPS33	brown
1372222_at	RGP1	red			1372215_at	MRPS11	blue
1372230_at	TMEM147	cyan			1372218_at	WDR12	turquoise
1372233_at	ERGIC3	turquoise			1372222_at	RGP1	salmon
1372241_at	OAZ1	pink			1372230_at	TMEM147	lightcyan
1372246_at	OSTF1	brown			1372231_at	TGFBRAP1	blue
1372247_at	DDOST	yellow			1372233_at	ERGIC3	lightgreen
1372249_at	LOC362901	turquoise			1372241_at	OAZ1	brown
1372254_at	SERPING1	blue			1372246_at	OSTF1	turquoise
1372255_at	RARS	brown			1372247_at	DDOST	salmon
1372260_at	ROGDI	purple			1372249_at	LOC362901	green
1372272_at	LOC692032	blue			1372254_at	SERPING1	purple
1372277_at	ALDH4A1	lightcyan			1372255_at	RARS	turquoise
1372283_at	TRAPPC6B	darkred			1372260_at	ROGDI	turquoise
1372288_at	ZMIZ2	purple			1372272_at	LOC692032	turquoise
1372297_at	GSTA4	yellow			1372277_at	ALDH4A1	royalblue
1372306_at	ETHE1	yellow			1372283_at	TRAPPC6B	turquoise
1372312_at	LTV1	black			1372284_at	TRAPPC3	salmon
1372320_at	MSL31	brown			1372288_at	ZMIZ2	black
1372323_at	SARDH	royalblue			1372297_at	GSTA4	pink
1372328_at	KLC4	lightgreen			1372306_at	ETHE1	pink
1372333_at	SNRPE	tan			1372312_at	LTV1	turquoise
1372338_at	LOC687395	darkred			1372320_at	MSL31	yellow
1372342_at	MARVELD1	red			1372333_at	SNRPE	green
1372343_at	EXOSC8	blue			1372338_at	LOC687395	green
1372346_at	ZFP513	purple			1372342_at	MARVELD1	darkred
1372349_at	UCHL5IP	blue			1372343_at	EXOSC8	yellow
1372356_at	USP54	pink			1372346_at	ZFP513	brown
1372361_at	CCDC22	greenyellow			1372349_at	UCHL5IP	turquoise
1372362_at	GALK2	purple			1372354_at	DUSP16	lightgreen
1372364_a_at	NTAN1	turquoise			1372362_at	GALK2	black
1372367_at	LOC686359	black			1372364_a_at	NTAN1	blue
1372369_at	TMEM109	pink			1372376_at	SETD2	green
1372403_at	RGD1560011	midnightblue			1372403_at	RGD1560011	turquoise
1372406_at	MCM3	blue			1372409_at	MAD2L1BP	black
1372409_at	MAD2L1BP	grey60			1372411_at	LOC684755	tan
1372411_at	LOC684755	brown			1372420_at	RGD1308064	darkturquoise
1372420_at	RGD1308064	greenyellow			1372437_at	SKP1A	brown
1372433_at	NGDN	red			1372438_at	NIT2	greenyellow
1372437_at	SKP1A	turquoise			1372445_at	SRP9	turquoise
1372438_at	NIT2	yellow			1372456_at	MRPS31	lightgreen
1372445_at	SRP9	turquoise			1372461_at	SET	green
1372456_at	MRPS31	lightyellow			1372462_at	ACAT2	black
1372461_at	SET	brown			1372464_at	COPG	darkgrey
1372462_at	ACAT2	purple			1372465_at	NOL6	turquoise
1372464_at	COPG	lightcyan			1372468_at	CD97	magenta
1372465_at	NOL6	purple			1372469_at	LOC686310	blue
1372467_at	HS6ST1	green			1372475_at	PINK1	grey60
1372468_at	CD97	midnightblue			1372476_at	FADS3	lightyellow
1372469_at	LOC686310	pink			1372478_at	CMTM7	magenta
1372470_at	ARVCF	green			1372482_at	SLC39A13	brown
1372475_at	PINK1	lightcyan			1372485_at	PCBD1	red
1372476_at	FADS3	salmon			1372488_at	ENOPH1	black
1372485_at	PCBD1	yellow			1372495_at	RGD1565149	lightyellow
1372488_at	ENOPH1	brown			1372497_at	NBR1	magenta
1372491_at	RGD1565591	red			1372501_at	SF3B3	greenyellow
1372495_at	RGD1565149	green			1372503_at	TNFSF12	black
1372497_at	NBR1	lightgreen			1372504_at	DPM3	magenta
1372501_at	SF3B3	grey60			1372512_at	STX18	black
1372503_at	TNFSF12	turquoise			1372516_at	KIF22	yellow
1372512_at	STX18	red			1372517_at	PPIL1	turquoise
1372516_at	KIF22	blue			1372530_at	HCFC1	greenyellow
1372517_at	PPIL1	blue			1372536_at	CABC1	yellow
1372519_at	NUP93	lightcyan			1372540_at	UBLCP1	turquoise
1372530_at	HCFC1	grey60			1372541_at	TMEM138	blue
1372531_at	PPFIBP2	black			1372543_at	RGD1562502	turquoise
1372536_at	CABC1	lightgreen			1372548_at	CRY2	greenyellow
1372540_at	UBLCP1	brown			1372549_at	RGD1561781	magenta
1372543_at	RGD1562502	brown			1372556_at	LOC502374	midnightblue
1372549_at	RGD1561781	magenta			1372563_at	RGD1308143	lightcyan
1372564_at	ETS2	royalblue			1372575_at	WBP11	turquoise
1372575_at	WBP11	brown			1372581_at	SNF8	green
1372581_at	SNF8	tan			1372584_at	CNRIP1	blue
1372585_at	RGD1566254	midnightblue			1372585_at	RGD1566254	magenta
1372587_at	EMCN	midnightblue			1372587_at	EMCN	magenta
1372600_at	RGD1561069	yellow			1372600_at	RGD1561069	brown
1372624_at	TMEM16F	black			1372624_at	TMEM16F	midnightblue
1372628_at	AP4S1	turquoise			1372628_at	AP4S1	greenyellow
1372634_at	ADPRHL2	brown			1372643_at	EPB4.1L2	magenta
1372643_at	EPB4.1L2	midnightblue			1372653_at	FKBP11	salmon
1372645_at	PARL	red			1372657_at	TMEM106C	lightgreen
1372653_at	FKBP11	yellow			1372659_at	LOC684322	turquoise
1372659_at	LOC684322	brown			1372665_at	PSAT1	black
1372661_at	TBL3	lightcyan			1372675_at	RGD1306954	turquoise
1372665_at	PSAT1	turquoise			1372676_at	FAHD1	royalblue
1372675_at	RGD1306954	turquoise			1372679_at	UNC45A	turquoise
1372679_at	UNC45A	purple			1372680_at	LENG4	brown
1372680_at	LENG4	salmon			1372685_at	CDKN3	yellow
1372685_at	CDKN3	blue			1372689_at	TMEM103	black
1372686_at	LOC682709	salmon			1372706_at	HEXB	darkgreen
1372692_at	TNK2	brown			1372710_at	BET1	turquoise
1372703_at	LOC689226	lightcyan			1372724_at	GRI0	lightgreen
1372705_at	CHERP	red			1372731_at	RHOT1 /// RNF135	tan
1372706_at	HEXB	purple			1372734_at	SMAGP	royalblue
1372709_at	BCAP29	lightcyan			1372741_at	SCCPDH	yellow
1372710_at	BET1	turquoise			1372748_at	TBC1D2B	midnightblue
1372723_at	IPO9	salmon			1372754_at	APPL2	black
1372724_at	GRI0	turquoise			1372762_at	HDDC3	blue
1372729_at	PROCR	green			1372773_at	NPDC1	black
1372731_at	RHOT1 /// RNF135	turquoise			1372780_at	TMEM53	lightcyan
1372734_at	SMAGP	salmon			1372786_at	RGD1306126	lightgreen
1372746_at	RGD1566239	greenyellow			1372787_at	UTP3	red
1372748_at	TBC1D2B	magenta			1372789_at	ZFP637	brown
1372754_at	APPL2	brown			1372790_at	MDH1	blue
1372762_at	HDDC3	darkred			1372798_at	ZDHHC16	red
1372780_at	TMEM53	cyan			1372804_at	RGD1359460	blue
1372786_at	RGD1306126	blue			1372806_at	VPS35	turquoise
1372787_at	UTP3	brown			1372811_at	KTN1	red
1372789_at	ZFP637	blue			1372813_at	RGD1306682	blue
1372790_at	MDH1	turquoise			1372815_at	MAGOH	green
1372797_at	PQBP1	blue			1372828_at	MSRB2	greenyellow
1372798_at	ZDHHC16	yellow			1372834_at	VPS4B	brown
1372804_at	RGD1359460	purple			1372837_at	WDFY2	darkred
1372806_at	VPS35	turquoise			1372840_at	LOC678931	green
1372811_at	KTN1	turquoise			1372845_at	RPP21	blue
1372813_at	RGD1306682	turquoise			1372847_at	ACN9	brown
1372815_at	MAGOH	brown			1372853_at	RELA	green
1372828_at	MSRB2	yellow			1372859_at	GMPPA	salmon
1372834_at	VPS4B	turquoise			1372865_at	ZFP364	brown
1372837_at	WDFY2	darkred			1372866_at	SLC25A38	lightcyan
1372840_at	LOC678931	brown			1372868_at	TOR3A	black
1372845_at	RPP21	grey60			1372873_at	FBXO38	blue
1372846_at	CYBASC3	salmon			1372876_at	SEPHS2	turquoise
1372847_at	ACN9	turquoise			1372877_at	PLOD3	blue
1372860_at	LHPP	lightcyan			1372880_at	ZBTB17	black
1372865_at	ZFP364	turquoise			1372883_at	CENPB	blue
1372868_at	TOR3A	blue			1372884_at	LARGE	turquoise
1372869_at	LOC689842	red			1372893_at	YIPF1	tan
1372876_at	SEPHS2	turquoise			1372894_at	TMEM115	blue
1372877_at	PLOD3	grey60			1372897_at	PLOD2	blue
1372884_at	LARGE	brown			1372902_at	ALG12	darkgrey
1372893_at	YIPF1	brown			1372903_at	KIF18B	yellow
1372895_at	RGD1309676	lightcyan			1372909_at	CCDC100	pink
1372897_at	PLOD2	green			1372912_at	MAP3K7IP1	black
1372902_at	ALG12	greenyellow			1372913_at	NIP30	yellow
1372903_at	KIF18B	blue			1372914_at	LTBR	lightgreen
1372907_at	ATP6V0E2	cyan			1372925_at	SIRT3	greenyellow
1372909_at	CCDC100	yellow			1372939_at	NUDCD2	turquoise
1372912_at	MAP3K7IP1	royalblue			1372941_at	PDRG1	turquoise
1372913_at	NIP30	brown			1372942_at	EXOSC5	brown
1372914_at	LTBR	turquoise			1372943_at	LOC497952	turquoise
1372925_at	SIRT3	grey60			1372944_at	DRG2	green
1372931_at	PRAF2	salmon			1372945_at	ING3	blue
1372932_at	RRP1	red			1372946_at	RGD1562747	yellow
1372939_at	NUDCD2	tan			1372947_at	PLS3	grey60
1372941_at	PDRG1	brown			1372989_at	ZDHHC14	black
1372944_at	DRG2	brown			1372994_at	FANCE	brown
1372945_at	ING3	purple			1372996_at	LOC684270	greenyellow
1372946_at	RGD1562747	lightyellow			1373016_at	DLD	blue
1372988_at	CNOT10	greenyellow			1373017_at	SUCLG2	grey60
1372990_at	CREB3	lightcyan			1373018_at	SPRYD3	turquoise
1372994_at	FANCE	lightgreen			1373024_at	AP3S1	lightyellow
1372996_at	LOC684270	cyan			1373026_at	SPC24	yellow
1373003_at	SART3	cyan			1373029_at	COPS2	brown
1373012_at	FAM134B	royalblue			1373033_at	SFT2D1	blue
1373016_at	DLD	turquoise			1373036_at	RGD1561455	magenta
1373017_at	SUCLG2	greenyellow			1373037_at	UBE2L6	green
1373020_at	MAGMAS	brown			1373068_at	IFRD2	yellow
1373024_at	AP3S1	turquoise			1373069_at	MRPS30	blue
1373026_at	SPC24	blue			1373074_at	RGD1307279	yellow
1373029_at	COPS2	brown			1373075_at	RGD1560888	turquoise
1373036_at	RGD1561455	turquoise			1373095_at	RGD1307597	blue
1373037_at	UBE2L6	darkred			1373101_at	PIGK	purple
1373058_at	TMEM30A	royalblue			1373117_at	UHRF2	blue
1373068_at	IFRD2	brown			1373118_at	LOC689074	blue
1373069_at	MRPS30	brown			1373121_at	LOC679330	green
1373074_at	RGD1307279	blue			1373123_at	RMI1	red
1373075_at	RGD1560888	lightcyan			1373125_at	KLC2	turquoise
1373095_at	RGD1307597	turquoise			1373134_at	FAHD2A	blue
1373101_at	PIGK	turquoise			1373142_at	GHITM	brown
1373105_at	TMED1	pink			1373151_at	LHFP	blue
1373117_at	UHRF2	yellow			1373155_at	MRPL46	blue
1373121_at	LOC679330	turquoise			1373160_at	PPAPDC1B	salmon
1373123_at	RMI1	turquoise			1373161_at	TMEM98	turquoise
1373134_at	FAHD2A	yellow			1373171_at	CCDC21	cyan
1373135_at	AARSD1	blue			1373174_at	NUDT16L1	pink
1373142_at	GHITM	turquoise			1373182_at	CLDN12	lightgreen
1373151_at	LHFP	magenta			1373185_at	SSR2	salmon
1373152_at	PRSS23	magenta			1373190_at	CNOT4	lightyellow
1373155_at	MRPL46	turquoise			1373198_at	RGD1311098	turquoise
1373161_at	TMEM98	black			1373209_at	RGD1305572	greenyellow
1373162_at	LOC681708	salmon			1373211_at	FBXW4	turquoise
1373171_at	CCDC21	salmon			1373214_at	KDELC1	magenta
1373174_at	NUDT16L1	grey60			1373222_at	HEXA	turquoise
1373182_at	CLDN12	purple			1373231_at	OTUD5	blue
1373184_at	CSGAL0CT2	red			1373240_at	DHRS3	darkturquoise
1373185_at	SSR2	yellow			1373242_at	TBPL1	yellow
1373190_at	CNOT4	turquoise			1373243_at	PMVK	greenyellow
1373195_at	FUS	lightcyan			1373245_at	COL4A1	magenta
1373198_at	RGD1311098	turquoise			1373250_at	ANLN	midnightblue
1373209_at	RGD1305572	red			1373254_at	KRT10	green
1373211_at	FBXW4	turquoise			1373256_at	CHD3	green
1373214_at	KDELC1	brown			1373263_at	WDR74	turquoise
1373222_at	HEXA	green			1373265_at	RGD1560638	pink
1373231_at	OTUD5	tan			1373273_at	PRPF38A	yellow
1373240_at	DHRS3	brown			1373280_at	RUVBL2	turquoise
1373243_at	PMVK	yellow			1373282_at	LOC691431	grey60
1373245_at	COL4A1	magenta			1373287_at	ATOH8	lightyellow
1373250_at	ANLN	salmon			1373292_at	RGD1311624	red
1373254_at	KRT10	turquoise			1373294_at	COMMD8	brown
1373256_at	CHD3	green			1373296_a_at	RGD1311634	blue
1373258_at	CTSF	greenyellow			1373299_at	RGD1309471	cyan
1373263_at	WDR74	black			1373301_at	PPP1R13B	blue
1373273_at	PRPF38A	brown			1373304_at	COASY	yellow
1373280_at	RUVBL2	brown			1373312_at	PNKD	orange
1373287_at	ATOH8	tan			1373319_at	DDX1	turquoise
1373288_at	ST5	brown			1373327_at	TCFEB	turquoise
1373294_at	COMMD8	tan			1373334_at	TMEM129	pink
1373296_a_at	RGD1311634	blue			1373337_at	GRHPR	pink
1373299_at	RGD1309471	pink			1373348_at	LOC687424	blue
1373304_at	COASY	lightgreen			1373353_at	BRPF1	blue
1373312_at	PNKD	cyan			1373372_at	LOC501282	lightgreen
1373319_at	DDX1	brown			1373386_at	GJB2	purple
1373334_at	TMEM129	yellow			1373389_at	ACAD9	blue
1373337_at	GRHPR	lightgreen			1373391_at	TMCO1	turquoise
1373345_at	AMIGO2	pink			1373392_at	TMEM165	magenta
1373353_at	BRPF1	green			1373404_at	LOC691075	blue
1373371_a_at	MGC112899	yellow			1373419_at	PTPRG	blue
1373372_at	LOC501282	turquoise			1373420_at	ECSIT	red
1373386_at	GJB2	darkgreen			1373421_at	TGIF1	tan
1373389_at	ACAD9	grey60			1373425_at	CLK2	red
1373392_at	TMEM165	brown			1373431_at	LRRC8D	green
1373394_at	SMPD4	salmon			1373437_at	PPP1R8	yellow
1373399_at	WDR6	red			1373442_at	OS9	lightgreen
1373403_at	LOC684871	royalblue			1373449_at	TAF5L	brown
1373404_at	LOC691075	turquoise			1373454_at	RGD1305823	yellow
1373419_at	PTPRG	turquoise			1373455_at	PAF1	blue
1373420_at	ECSIT	turquoise			1373460_at	DSM-1	turquoise
1373431_at	LRRC8D	black			1373473_a_at	0P1L1	brown
1373437_at	PPP1R8	tan			1373474_at	RGD1565775	red
1373442_at	OS9	turquoise			1373490_at	GMFG	magenta
1373448_at	ACYP1	blue			1373498_at	VPS11	black
1373449_at	TAF5L	royalblue			1373504_at	GLIPR1	magenta
1373454_at	RGD1305823	blue			1373508_at	SELT	brown
1373460_at	DSM-1	turquoise			1373523_at	FCGR3A	orange
1373462_at	EED	salmon			1373530_at	CCNE1	black
1373467_at	BTAF1	red			1373540_at	LOC685548	red
1373472_at	ACTR6	blue			1373547_at	RGD1308147	turquoise
1373473_a_at	0P1L1	brown			1373551_at	RGD1309762	brown
1373474_at	RGD1565775	grey60			1373552_at	LAS1L	turquoise
1373489_at	CHAF1A	blue			1373557_at	MCM4	darkturquoise
1373490_at	GMFG	midnightblue			1373560_at	MGAT4B	purple
1373504_at	GLIPR1	midnightblue			1373564_at	HIBCH	greenyellow
1373507_at	ACBD5	cyan			1373573_at	PP3111	black
1373508_at	SELT	turquoise			1373575_at	FCER1G	magenta
1373530_at	CCNE1	blue			1373591_at	ARFIP2	pink
1373540_at	LOC685548	yellow			1373596_at	RGD1310423	blue
1373547_at	RGD1308147	turquoise			1373597_at	POP7	turquoise
1373552_at	LAS1L	blue			1373604_at	LOC680199	blue
1373556_at	RGD1561792	tan			1373607_at	ST3GAL3	green
1373557_at	MCM4	blue			1373611_at	IL17RA	blue
1373560_at	MGAT4B	lightgreen			1373619_at	ANKRD10	midnightblue
1373564_at	HIBCH	yellow			1373639_at	RGD1565675	black
1373573_at	PP3111	brown			1373647_at	ZFP622	brown
1373574_at	CNPY4	salmon			1373649_at	LOC691853	turquoise
1373575_at	FCER1G	midnightblue			1373655_at	RGD1309888	green
1373588_at	FRMD8	blue			1373672_at	SERPINB9	midnightblue
1373591_at	ARFIP2	red			1373705_at	MRPL28	brown
1373595_at	TMEM43	pink			1373716_at	ARMC5	brown
1373596_at	RGD1310423	green			1373718_at	TUBB2A	lightcyan
1373597_at	POP7	brown			1373722_at	KIF20A	yellow
1373604_at	LOC680199	turquoise			1373733_at	BOK	blue
1373611_at	IL17RA	green			1373738_at	LOC686999	black
1373619_at	ANKRD10	blue			1373742_at	SPSB2	brown
1373639_at	RGD1565675	darkred			1373752_at	DEPDC5	brown
1373647_at	ZFP622	yellow			1373757_at	TRAFD1	lightcyan
1373649_at	LOC691853	brown			1373763_at	ZBTB43	lightyellow
1373650_at	CMAS	blue			1373769_at	PGM2	black
1373665_at	RGD1563106	blue			1373773_at	GPM6A	purple
1373666_at	RAPGEF5	magenta			1373791_at	RGD1359127	turquoise
1373672_at	SERPINB9	magenta			1373803_a_at	GHR	purple
1373686_at	SERPI06	greenyellow			1373810_at	PLA2G12A	brown
1373693_at	GPRC5C	black			1373815_at	LMAN2	pink
1373702_at	L3MBTL2	salmon			1373819_at	ZFP706	brown
1373705_at	MRPL28	darkred			1373822_at	RGD1309998	green
1373708_at	TUT1	grey60			1373823_at	CKS2	yellow
1373718_at	TUBB2A	brown			1373835_at	FBXO8	turquoise
1373722_at	KIF20A	blue			1373844_at	PPME1	greenyellow
1373734_at	SLCO3A1	blue			1373846_at	BTF3L4	blue
1373738_at	LOC686999	brown			1373866_at	COQ10B	yellow
1373741_at	PUS1	brown			1373871_at	SUPT7L	turquoise
1373757_at	TRAFD1	royalblue			1373875_at	RGD1308261	turquoise
1373758_at	FLAD1	brown			1373876_at	EIF4E2	turquoise
1373763_at	ZBTB43	lightgreen			1373881_at	ARHGDIB	midnightblue
1373767_at	ZFAND2A	red			1373888_at	AP3B1	black
1373768_at	BMS1	red			1373901_at	CDK2AP2	green
1373769_at	PGM2	midnightblue			1373907_at	TRAPPC4	greenyellow
1373772_at	DNMT1	blue			1373918_at	RDH11	grey60
1373782_a_at	LOC499770	yellow			1373921_at	LOC684538	grey60
1373791_at	RGD1359127	brown			1373924_at	RGD1306568	pink
1373794_at	EGLN2	yellow			1373933_at	RAPGEF2	yellow
1373815_at	LMAN2	yellow			1373937_at	FYCO1	black
1373819_at	ZFP706	turquoise			1373941_at	YEATS2	lightcyan
1373822_at	RGD1309998	cyan			1373948_at	MARE	cyan
1373823_at	CKS2	blue			1373949_at	ATP13A2	red
1373826_at	YPEL5	lightgreen			1373956_at	FUNDC1	blue
1373835_at	FBXO8	turquoise			1373963_at	HDHD3	turquoise
1373840_at	NUDT9	greenyellow			1373964_at	LOC100174910	cyan
1373844_at	PPME1	purple			1373966_at	RAI1	blue
1373845_at	LOC688235	lightgreen			1373988_at	LOC690073	pink
1373846_at	BTF3L4	turquoise			1373994_at	RGD1565557	red
1373852_at	SRD5A3	yellow			1374000_at	HELZ	turquoise
1373866_at	COQ10B	lightyellow			1374006_at	KAT3	royalblue
1373875_at	RGD1308261	brown			1374007_at	LOC303057	greenyellow
1373876_at	EIF4E2	brown			1374019_at	RGD1564379	yellow
1373881_at	ARHGDIB	magenta			1374025_at	NM0T3	turquoise
1373885_at	CBX5	blue			1374026_at	LOC296300	turquoise
1373888_at	AP3B1	blue			1374028_at	LOC500974	cyan
1373889_at	RGD1559482	midnightblue			1374036_at	MCM2	black
1373897_at	LMNB1	blue			1374039_at	CAR14	darkgreen
1373900_at	KRT7	magenta			1374047_at	RGD1311805	turquoise
1373901_at	CDK2AP2	brown			1374051_at	NCAPH2	black
1373903_at	RCSD1	green			1374062_x_at	MAPRE3	turquoise
1373905_at	HNRNPR	blue			1374067_at	RGD1308127	turquoise
1373910_at	PRMT6	red			1374070_at	GPX2	darkgrey
1373921_at	LOC684538	greenyellow			1374124_at	RGD1307381	turquoise
1373924_at	RGD1306568	yellow			1374135_at	IPO4	turquoise
1373930_at	LOC687681	salmon			1374139_at	CDR2	turquoise
1373933_at	RAPGEF2	brown			1374143_at	EPHA2	black
1373935_at	POLD2	salmon			1374157_at	PDE4B	purple
1373937_at	FYCO1	purple			1374176_at	RGD1308059	lightcyan
1373939_at	0GK	blue			1374190_at	CLYBL	greenyellow
1373947_at	DPT	royalblue			1374191_at	RHBDF1	brown
1373949_at	ATP13A2	green			1374204_at	WSB1	cyan
1373953_at	SLC4A1AP	brown			1374208_at	ZC3H7A	grey60
1373960_at	TMEM120A	blue			1374215_at	PLEKHJ1	blue
1373963_at	HDHD3	purple			1374219_at	DISP1	black
1373966_at	RAI1	turquoise			1374220_at	CCNY	red
1373980_at	LOC688393	salmon			1374222_at	SLC22A18	purple
1373992_at	MGC108823	red			1374239_at	FARP2	green
1373994_at	RGD1565557	green			1374254_a_at	TMEM205	black
1374000_at	HELZ	lightyellow			1374255_at	FARSA	turquoise
1374004_at	PREPL	brown			1374266_at	PCDH1	lightgreen
1374006_at	KAT3	lightcyan			1374281_at	INOC1	lightyellow
1374007_at	LOC303057	purple			1374289_at	RPO1-1	turquoise
1374025_at	NM0T3	turquoise			1374293_at	H2AFJ	magenta
1374026_at	LOC296300	yellow			1374318_at	BRCC3	turquoise
1374036_at	MCM2	blue			1374320_at	F5	blue
1374039_at	CAR14	red			1374323_at	BCCIP	blue
1374051_at	NCAPH2	blue			1374332_at	DDX49	green
1374055_at	ERF	red			1374334_at	IGHA_MAPPED	purple
1374066_at	CDC2L6	magenta			1374341_at	THAP7	green
1374067_at	RGD1308127	darkred			1374357_at	CDC91L1	green
1374070_at	GPX2	brown			1374364_at	RGD1562335	red
1374071_at	FAM118A	tan			1374388_at	EFHD2	red
1374101_at	TBC1D10A	green			1374393_at	PTPLB	black
1374107_at	ELAC2	red			1374396_at	ATP6V1C1	brown
1374124_at	RGD1307381	turquoise			1374398_at	SUPT6H	darkgreen
1374135_at	IPO4	brown			1374401_at	SNX2	darkred
1374139_at	CDR2	tan			1374414_at	FAM134A	turquoise
1374146_at	MAD2L2	salmon			1374416_at	CHCHD8	brown
1374152_at	WDR46	black			1374420_at	RGD1308874	midnightblue
1374157_at	PDE4B	brown			1374423_at	HIAT1	red
1374161_at	IPO11	salmon			1374426_at	UQCRB	red
1374176_at	RGD1308059	royalblue			1374430_at	GLOD4	greenyellow
1374182_at	SMARCC1	salmon			1374440_at	HSD17B11	tan
1374190_at	CLYBL	yellow			1374443_at	RN.22728	red
1374210_at	NSMCE1	blue			1374449_at	CDCA3	yellow
1374215_at	PLEKHJ1	red			1374456_at	LOC682967	royalblue
1374219_at	DISP1	darkgreen			1374457_at	POMT2	red
1374221_at	SLC29A3	turquoise			1374465_at	UXT	cyan
1374222_at	SLC22A18	brown			1374478_at	RGD1305347	pink
1374225_at	LOC500700	blue			1374484_at	TMEM39A	yellow
1374239_at	FARP2	turquoise			1374487_at	FAM96A	brown
1374252_at	CEP110	blue			1374491_at	CMTM8	blue
1374254_a_at	TMEM205	brown			1374497_at	NCLN	brown
1374255_at	FARSA	brown			1374503_at	PBX3	yellow
1374264_at	ORC5L	blue			1374512_at	LOC684314	brown
1374266_at	PCDH1	turquoise			1374515_at	RGD1306437	brown
1374281_at	INOC1	purple			1374517_at	RECQL	turquoise
1374288_at	FTSJ3	red			1374519_at	DOCK7	green
1374289_at	RPO1-1	brown			1374524_at	SCLY	greenyellow
1374293_at	H2AFJ	yellow			1374527_at	ECHDC2	pink
1374295_at	POLRMT	salmon			1374532_at	PTGES2	darkred
1374318_at	BRCC3	turquoise			1374533_at	GABPB1L	darkred
1374320_at	F5	turquoise			1374537_at	CHSY1	magenta
1374321_at	RGD1560108	magenta			1374539_at	ATP10D	magenta
1374323_at	BCCIP	turquoise			1374540_at	CDCA7	turquoise
1374326_at	PPAN	black			1374544_at	MGC112715	magenta
1374332_at	DDX49	black			1374547_at	SERF2	green
1374341_at	THAP7	black			1374551_at	IFI35	turquoise
1374364_at	RGD1562335	red			1374559_at	RNF26	yellow
1374387_at	ARL6IP5	brown			1374560_at	PRRC1	green
1374388_at	EFHD2	darkred			1374564_at	DTX2	brown
1374393_at	PTPLB	purple			1374565_at	NEK6	darkgreen
1374401_at	SNX2	darkred			1374568_at	RGD1309492	yellow
1374409_at	TAF6L	blue			1374570_at	AGPAT2	blue
1374414_at	FAM134A	pink			1374571_at	PIGX	grey60
1374415_at	POLR3E	brown			1374577_at	TBRG4	turquoise
1374416_at	CHCHD8	brown			1374579_at	RGD1560873	lightcyan
1374420_at	RGD1308874	cyan			1374582_at	KCTD9	midnightblue
1374423_at	HIAT1	grey60			1374584_at	STK24	green
1374424_at	PRMT5	cyan			1374585_at	ECHDC1	greenyellow
1374426_at	UQCRB	turquoise			1374593_at	PRKCE	lightyellow
1374430_at	GLOD4	grey60			1374600_at	HIST1H4B	midnightblue
1374440_at	HSD17B11	tan			1374602_at	TSPYL1	brown
1374443_at	RN.22728	tan			1374617_at	DHRS7B	blue
1374449_at	CDCA3	blue			1374624_at	GALNT11	greenyellow
1374456_at	LOC682967	lightcyan			1374625_at	HES6	greenyellow
1374457_at	POMT2	greenyellow			1374640_at	THEM4	turquoise
1374465_at	UXT	turquoise			1374643_at	FAT4	turquoise
1374478_at	RGD1305347	red			1374654_at	BTRC	black
1374484_at	TMEM39A	black			1374665_at	GEMIN4	turquoise
1374487_at	FAM96A	turquoise			1374682_at	SOX13	blue
1374491_at	CMTM8	purple			1374686_at	SLC30A7	pink
1374499_at	LOC682999	blue			1374705_at	COL4A5	pink
1374503_at	PBX3	lightcyan			1374718_at	DTX3L	turquoise
1374512_at	LOC684314	yellow			1374735_at	ARHGAP4	orange
1374515_at	RGD1306437	pink			1374748_at	SHMT1	red
1374517_at	RECQL	blue			1374764_at	NOL14	black
1374524_at	SCLY	grey60			1374767_at	RGD1309592	black
1374526_at	ANKFY1	salmon			1374775_at	MKI67	yellow
1374527_at	ECHDC2	greenyellow			1374778_at	CTSC	purple
1374532_at	PTGES2	grey60			1374784_at	PRTFDC1	purple
1374533_at	GABPB1L	yellow			1374794_at	KIF15	yellow
1374537_at	CHSY1	midnightblue			1374799_at	NCAPD2	darkturquoise
1374538_at	POMGNT1	cyan			1374802_at	RGD1305288	yellow
1374540_at	CDCA7	blue			1374812_at	PTPN13	black
1374544_at	MGC112715	midnightblue			1374828_at	PDIA5	darkred
1374547_at	SERF2	brown			1374831_at	ATHL1	red
1374550_at	MKNK1	black			1374834_at	SF3B4	brown
1374551_at	IFI35	grey60			1374836_at	RRP9	blue
1374559_at	RNF26	blue			1374837_at	BCL7C	red
1374560_at	PRRC1	brown			1374838_at	SP140	midnightblue
1374563_at	RGD1561004	brown			1374840_at	RGD1564921	turquoise
1374564_at	DTX2	purple			1374841_at	RGD1560065	turquoise
1374565_at	NEK6	brown			1374842_at	CEBPZ	yellow
1374568_at	RGD1309492	black			1374846_at	HEXIM1	magenta
1374570_at	AGPAT2	blue			1374851_at	MED29	red
1374577_at	TBRG4	brown			1374852_at	RGD1559909	green
1374579_at	RGD1560873	blue			1374854_at	PINX1	purple
1374582_at	KCTD9	blue			1374855_at	PER1	turquoise
1374584_at	STK24	lightyellow			1374857_at	NOLA1	yellow
1374585_at	ECHDC1	yellow			1374861_at	TLE2	lightcyan
1374588_at	SUMF1	green			1374863_at	RBP7	turquoise
1374593_at	PRKCE	tan			1374879_x_at	LARP5	turquoise
1374600_at	HIST1H4B	blue			1374883_at	MTMR7	lightcyan
1374602_at	TSPYL1	black			1374891_at	BRF2	blue
1374617_at	DHRS7B	salmon			1374892_at	SAT2	brown
1374621_at	TAF1C	brown			1374902_at	IQGAP3	yellow
1374624_at	GALNT11	purple			1374903_at	GCNT2	darkturquoise
1374625_at	HES6	grey60			1374911_at	RGD1303142	brown
1374632_at	JMJD6	brown			1374912_at	KIF2C	yellow
1374638_at	PEX13	lightyellow			1374913_at	SETD3	pink
1374640_at	THEM4	brown			1374929_at	CCDC126	turquoise
1374642_at	ZFP64	red			1374938_at	ZW10	turquoise
1374643_at	FAT4	midnightblue			1374940_at	USP36	greenyellow
1374657_at	LOC687561	black			1374943_at	RGD1311378	royalblue
1374665_at	GEMIN4	brown			1374945_at	RGD1359191	yellow
1374682_at	SOX13	purple			1374959_at	NQO2	salmon
1374686_at	SLC30A7	grey60			1374961_at	PMF1	yellow
1374705_at	COL4A5	turquoise			1374972_at	TBC1D2	black
1374715_at	WDR70	brown			1374997_at	MAP3K11	turquoise
1374716_at	RRP15	black			1375008_at	AURKC	pink
1374718_at	DTX3L	brown			1375009_at	NUDT14	pink
1374722_at	C1QTNF1	magenta			1375034_at	LYPLA3	tan
1374741_at	ESRRA	brown			1375040_at	NFE2	black
1374748_at	SHMT1	red			1375041_at	RGD1563982	black
1374764_at	NOL14	black			1375042_at	ALG8	pink
1374767_at	RGD1309592	royalblue			1375043_at	FOS	royalblue
1374775_at	MKI67	blue			1375047_at	SPATA5	turquoise
1374778_at	CTSC	tan			1375093_at	RBKS	pink
1374793_at	WDR3	black			1375107_at	MT-CO2	orange
1374794_at	KIF15	blue			1375108_at	ND3	red
1374799_at	NCAPD2	blue			1375124_at	PAN3	red
1374802_at	RGD1305288	blue			1375131_at	MTCH2	turquoise
1374805_at	DSCC1	blue			1375137_at	ARPC2	turquoise
1374828_at	PDIA5	grey60			1375161_at	MRPL55	green
1374834_at	SF3B4	tan			1375189_at	EDF1	red
1374838_at	SP140	magenta			1375209_at	OSBPL11	greenyellow
1374840_at	RGD1564921	blue			1375215_x_at	PGPEP1	lightcyan
1374841_at	RGD1560065	blue			1375232_at	MBD6	lightyellow
1374842_at	CEBPZ	black			1375246_at	CCDC72	green
1374851_at	MED29	lightyellow			1375259_at	EIF4EBP2	turquoise
1374852_at	RGD1559909	brown			1375267_at	PPIC	yellow
1374854_at	PINX1	black			1375296_at	LOC684097	blue
1374856_at	BCDIN3D	pink			1375297_at	RGD1565289	turquoise
1374857_at	NOLA1	brown			1375299_at	DULLARD	turquoise
1374860_at	LOC684993	blue			1375349_at	SORBS1	turquoise
1374863_at	RBP7	brown			1375362_at	SPPL2A	purple
1374872_at	RASGRP2	magenta			1375382_at	MDC1	green
1374876_at	LEPROTL1	salmon			1375414_at	TAF9	turquoise
1374878_at	THOC5	tan			1375418_at	TRRAP	red
1374879_x_at	LARP5	turquoise			1375425_at	IFT20	green
1374883_at	MTMR7	yellow			1375435_at	LOC685841	turquoise
1374891_at	BRF2	purple			1375439_at	WDR18	blue
1374902_at	IQGAP3	blue			1375440_at	PPIL2	red
1374903_at	GCNT2	purple			1375451_at	PCNXL3	brown
1374912_at	KIF2C	blue			1375489_at	RGD1565057	turquoise
1374913_at	SETD3	red			1375504_at	POLG2	turquoise
1374938_at	ZW10	lightcyan			1375525_at	MAPRE1	yellow
1374940_at	USP36	red			1375526_at	RGD1563438	red
1374943_at	RGD1311378	lightcyan			1375529_at	CBR4	blue
1374945_at	RGD1359191	black			1375530_at	GNP0T1	turquoise
1374947_at	BCAR3	red			1375533_at	VGLL4	green
1374956_at	PCM1	pink			1375548_at	RGD1310351	darkred
1374959_at	NQO2	red			1375550_at	BAG1	green
1374961_at	PMF1	blue			1375590_at	RGD1308290	brown
1374972_at	TBC1D2	tan			1375602_at	RIN2	black
1375009_at	NUDT14	cyan			1375628_at	NDUFB8	brown
1375012_at	PDZD4	green			1375632_at	RPL38-PS2	green
1375029_at	USPL1	brown			1375633_at	CLIC1	magenta
1375034_at	LYPLA3	red			1375637_at	RGD1311122	lightcyan
1375040_at	NFE2	purple			1375651_at	ND1	orange
1375041_at	RGD1563982	turquoise			1375656_at	RGD1306873	brown
1375042_at	ALG8	salmon			1375666_at	DMTF1	red
1375047_at	SPATA5	brown			1375674_at	RGD1310686	pink
1375064_at	LOC682404	midnightblue			1375686_at	PPIL3	turquoise
1375071_at	NUP133	blue			1375747_at	CENTB2	turquoise
1375093_at	RBKS	grey60			1375763_at	HEATR6	darkgrey
1375108_at	ND3	green			1375818_at	LACTB	pink
1375124_at	PAN3	green			1375829_at	FAM45A	lightgreen
1375131_at	MTCH2	turquoise			1375864_at	CC2D1B	black
1375137_at	ARPC2	turquoise			1375865_at	TJAP1	lightyellow
1375161_at	MRPL55	turquoise			1375874_at	RGD1309759	darkred
1375170_at	S100A11	magenta			1375881_at	DSTN	brown
1375173_at	P76	brown			1375884_at	MGC105560	brown
1375185_at	IPO7	cyan			1375896_at	ALS2CR2	tan
1375188_at	KATNB1	blue			1375900_at	TNFRSF9	black
1375189_at	EDF1	turquoise			1375908_at	MPZL2	magenta
1375209_at	OSBPL11	grey60			1375914_at	KRBA1	blue
1375215_x_at	PGPEP1	red			1375916_at	PCMTD2	green
1375222_at	LOC689154	blue			1375944_at	ACSS2	lightcyan
1375224_at	PHLDA3	salmon			1375961_at	FRZB	blue
1375232_at	MBD6	green			1375964_at	PSPH	turquoise
1375246_at	CCDC72	brown			1375977_at	CETN2	blue
1375259_at	EIF4EBP2	turquoise			1375981_a_at	SUV39H1	turquoise
1375280_at	FAM152A	purple			1375987_at	CERK	black
1375282_at	CCM2	red			1376001_at	POLR1E	turquoise
1375296_at	LOC684097	turquoise			1376009_at	CTAGE5	darkgreen
1375297_at	RGD1565289	turquoise			1376016_at	RGD1311660	green
1375299_at	DULLARD	turquoise			1376018_at	LMNB2	yellow
1375317_at	DDC	black			1376025_at	PRMT2	blue
1375342_at	NFIC	black			1376039_at	AURKA	yellow
1375349_at	SORBS1	turquoise			1376048_at	GUCA1B	black
1375362_at	SPPL2A	turquoise			1376052_at	TMEM160	magenta
1375382_at	MDC1	blue			1376061_at	RGD1564036	turquoise
1375412_at	ARSB	salmon			1376075_at	PSEN1	blue
1375414_at	TAF9	brown			1376084_a_at	ESPL1	yellow
1375416_at	FAM104A	brown			1376090_at	THUMPD2	red
1375418_at	TRRAP	pink			1376093_at	MOCS1	darkturquoise
1375425_at	IFT20	turquoise			1376094_at	HINT3	pink
1375430_at	RGD1311260	greenyellow			1376102_at	TMBIM1	red
1375432_at	LOC679140	brown			1376124_at	IQUB	cyan
1375435_at	LOC685841	blue			1376134_at	RGD1307789	turquoise
1375439_at	WDR18	brown			1376136_at	RGD1561785	yellow
1375451_at	PCNXL3	turquoise			1376137_at	PLEKHB2	turquoise
1375504_at	POLG2	purple			1376161_at	TMED4	greenyellow
1375525_at	MAPRE1	tan			1376185_at	KIFC1	yellow
1375526_at	RGD1563438	turquoise			1376187_at	SLC35D1	blue
1375529_at	CBR4	yellow			1376189_at	ZMYM1	red
1375530_at	GNP0T1	turquoise			1376190_at	PIK3R2	lightgreen
1375548_at	RGD1310351	green			1376197_at	TCF7	black
1375550_at	BAG1	brown			1376209_at	RGD1311310	red
1375590_at	RGD1308290	green			1376231_at	GINS1	black
1375602_at	RIN2	purple			1376249_at	FUCA2	purple
1375628_at	NDUFB8	turquoise			1376260_at	RGD1304822	red
1375632_at	RPL38-PS2	brown			1376271_at	AA926063	yellow
1375633_at	CLIC1	midnightblue			1376281_at	CCDC134	darkgrey
1375637_at	RGD1311122	royalblue			1376297_at	ARRDC1	blue
1375656_at	RGD1306873	magenta			1376298_at	UPF3B	darkturquoise
1375674_at	RGD1310686	cyan			1376313_at	TPCN2	red
1375686_at	PPIL3	tan			1376315_at	EDEM2	salmon
1375695_at	YTHDF2	red			1376325_at	NFRKB	cyan
1375739_at	EHD4	cyan			1376339_at	RGD1560666	turquoise
1375767_at	PLEKHG3	royalblue			1376346_at	RGD1561797	yellow
1375789_at	PTHR1	midnightblue			1376353_at	ACTR5	magenta
1375818_at	LACTB	grey60			1376368_at	CUEDC2	yellow
1375829_at	FAM45A	turquoise			1376377_at	DIAP3	yellow
1375862_at	PXDN	magenta			1376381_at	XKR5	magenta
1375874_at	RGD1309759	grey60			1376384_at	DUSP19	turquoise
1375881_at	DSTN	turquoise			1376436_at	LYSMD3	greenyellow
1375884_at	MGC105560	brown			1376483_at	LSM5	green
1375896_at	ALS2CR2	lightgreen			1376525_at	KHSRP	turquoise
1375900_at	TNFRSF9	brown			1376576_at	DUSP11	green
1375908_at	MPZL2	blue			1376579_at	LAP3	magenta
1375916_at	PCMTD2	lightgreen			1376585_at	MRPL50	blue
1375937_a_at	CENPT	blue			1376589_at	LOC689540	green
1375944_at	ACSS2	cyan			1376592_at	MCEE	pink
1375964_at	PSPH	turquoise			1376605_at	SLC17A5	blue
1375966_at	MMRN2	midnightblue			1376608_at	RNF216	yellow
1375977_at	CETN2	yellow			1376609_at	RGD1309102	black
1375981_a_at	SUV39H1	blue			1376625_at	LOC691862	turquoise
1375987_at	CERK	midnightblue			1376630_at	TM2D3	purple
1375988_at	LOC680262	salmon			1376640_at	LOC680259	magenta
1375998_at	A0PC7	blue			1376642_at	SMPDL3B	darkred
1376001_at	POLR1E	black			1376650_at	GOLGA5	green
1376009_at	CTAGE5	cyan			1376664_at	SLC7A6OS	turquoise
1376016_at	RGD1311660	tan			1376681_at	RGD1308302	turquoise
1376018_at	LMNB2	blue			1376682_at	LPIN3	lightcyan
1376026_at	DONSON	salmon			1376684_at	DLG7	yellow
1376037_at	AAAS	salmon			1376687_at	USP1	yellow
1376039_at	AURKA	blue			1376692_at	HIPK2	blue
1376050_at	TAF5	salmon			1376701_a_at	MGC94282	turquoise
1376055_at	MCM5	salmon			1376705_a_at	RAB24	darkred
1376061_at	RGD1564036	turquoise			1376709_at	SLC39A8	turquoise
1376065_at	RRS1	red			1376718_at	RGD1306932	yellow
1376075_at	PSEN1	yellow			1376720_at	ADCK2_PREDICTED	red
1376084_a_at	ESPL1	blue			1376722_at	NUP205	cyan
1376091_at	ADSL	brown			1376737_at	LOC686259	magenta
1376094_at	HINT3	yellow			1376745_at	RABIF	lightyellow
1376099_at	COL5A1	magenta			1376755_at	RARB	black
1376134_at	RGD1307789	turquoise			1376760_at	LOC683880	cyan
1376136_at	RGD1561785	blue			1376761_at	HDAC4	turquoise
1376137_at	PLEKHB2	turquoise			1376765_at	MRO	darkgrey
1376161_at	TMED4	yellow			1376780_at	FAM103A1	blue
1376170_at	COL14A1	magenta			1376810_at	PARP4	turquoise
1376185_at	KIFC1	blue			1376835_at	NFKBIE	purple
1376187_at	SLC35D1	turquoise			1376860_at	SLC22A23	darkgreen
1376189_at	ZMYM1	yellow			1376862_at	UBE4B	turquoise
1376197_at	TCF7	blue			1376867_at	HSPC159	turquoise
1376201_at	METT10D	red			1376870_at	ZFP278	green
1376202_at	B3GNT1	pink			1376883_at	PHOSPHO2	brown
1376209_at	RGD1311310	yellow			1376894_at	PLDN	black
1376231_at	GINS1	blue			1376914_at	DEPDC1A	yellow
1376260_at	RGD1304822	red			1376919_at	RGD1562317	purple
1376261_at	BAG5	brown			1376949_at	RCE1	lightcyan
1376262_at	UXS1	salmon			1376953_at	UNC5CL	pink
1376281_at	CCDC134	brown			1376986_at	METTL3	blue
1376297_at	ARRDC1	turquoise			1376992_a_at	CCDC84	cyan
1376313_at	TPCN2	green			1377000_at	WHDC1	turquoise
1376339_at	RGD1560666	blue			1377010_at	RGD1565411	brown
1376346_at	RGD1561797	brown			1377060_at	MCCC2	pink
1376353_at	ACTR5	blue			1377061_at	GRIT	blue
1376368_at	CUEDC2	blue			1377079_a_at	PPOX	greenyellow
1376369_at	TROAP	salmon			1377081_at	EIF4A1	turquoise
1376377_at	DIAP3	blue			1377090_at	DOCK6	brown
1376381_at	XKR5	blue			1377103_at	MIDN	black
1376384_at	DUSP19	darkred			1377118_at	RGD1308517	lightgreen
1376418_a_at	IARS_PREDICTED	red			1377121_at	DLG5	red
1376436_at	LYSMD3	darkred			1377143_at	SLC35B1	royalblue
1376440_at	RNF139	turquoise			1377157_at	RGD1309747	red
1376483_at	LSM5	tan			1377172_at	GPSM2	turquoise
1376485_at	TRAIP	blue			1377187_at	RBM12B	blue
1376501_at	ARHGAP8	cyan			1377189_at	RGD1307390	turquoise
1376525_at	KHSRP	purple			1377192_a_at	CLPX	pink
1376576_at	DUSP11	brown			1377213_at	ERN1	pink
1376579_at	LAP3	lightgreen			1377267_at	MAGEE1	turquoise
1376585_at	MRPL50	turquoise			1377288_at	HSF4	blue
1376592_at	MCEE	yellow			1377307_at	FAM89A	tan
1376605_at	SLC17A5	turquoise			1377314_at	GFPT1	cyan
1376608_at	RNF216	green			1377327_at	DCP1A	cyan
1376609_at	RGD1309102	purple			1377341_at	RGD1305455	green
1376611_at	POLA1	blue			1377407_at	RGD1309578	greenyellow
1376625_at	LOC691862	darkred			1377459_at	LY6G6E	blue
1376628_at	ZFP189	royalblue			1377461_at	LOC680485	yellow
1376630_at	TM2D3	black			1377503_at	RIOK2	lightgreen
1376640_at	LOC680259	magenta			1377542_at	RGD1561940	blue
1376642_at	SMPDL3B	yellow			1377576_at	PPA2	cyan
1376650_at	GOLGA5	brown			1377585_at	VGLL1	turquoise
1376659_at	NUBPL	grey60			1377594_at	SHC1	purple
1376663_at	RGD1304881	blue			1377603_at	SNX24	darkturquoise
1376664_at	SLC7A6OS	brown			1377626_at	LOC686634	darkgreen
1376681_at	RGD1308302	brown			1377630_at	TSPAN13	magenta
1376684_at	DLG7	blue			1377653_at	LOC366669	turquoise
1376687_at	USP1	blue			1377660_at	RGD1309350	blue
1376692_at	HIPK2	lightyellow			1377662_at	PIR	grey60
1376695_at	PALB2	blue			1377665_at	ATG2A	turquoise
1376701_a_at	MGC94282	brown			1377676_at	NUCKS1	turquoise
1376705_a_at	RAB24	red			1377684_at	RARS2	cyan
1376709_at	SLC39A8	brown			1377689_at	KNTC1	yellow
1376718_at	RGD1306932	brown			1377718_at	FANCB	yellow
1376720_at	ADCK2_PREDICTED	turquoise			1377726_at	TRIM25	turquoise
1376722_at	NUP205	salmon			1377731_at	C1D-PS1	turquoise
1376737_at	LOC686259	brown			1377750_at	ARHGEF3	black
1376755_at	RARB	yellow			1377758_at	HSD17B13	darkgreen
1376760_at	LOC683880	yellow			1377760_at	NOC4L	turquoise
1376765_at	MRO	brown			1377763_at	LOC687738	lightcyan
1376774_at	EXOC4	salmon			1377785_at	DHX40	turquoise
1376780_at	FAM103A1	turquoise			1377787_at	RBM6	lightyellow
1376795_at	PIK3AP1	turquoise			1377797_at	EMG1	green
1376810_at	PARP4	turquoise			1377809_at	LOC681884	midnightblue
1376833_at	TMEM222	yellow			1377829_at	CEP57	black
1376835_at	NFKBIE	green			1377832_at	PLK4	yellow
1376860_at	SLC22A23	cyan			1377840_at	RGD1305202	turquoise
1376862_at	UBE4B	purple			1377854_at	TMEM62	blue
1376867_at	HSPC159	pink			1377867_at	RGD1562284	turquoise
1376868_at	COBLL1	black			1377872_at	RGD1306936	brown
1376894_at	PLDN	turquoise			1377901_at	FBXW8	blue
1376914_at	DEPDC1A	blue			1377910_at	NOL5	midnightblue
1376919_at	RGD1562317	turquoise			1377921_at	ETNK2	pink
1376937_at	RGD1565927	midnightblue			1377922_at	ZFP507	red
1376941_at	WBSCR16	brown			1377939_at	ATG4C	black
1376949_at	RCE1	blue			1377967_at	CDT1	yellow
1376953_at	UNC5CL	turquoise			1378002_at	HSPA4L	greenyellow
1376974_at	TTC7	cyan			1378003_at	LRRC8B	cyan
1376976_at	SECTM1B	cyan			1378017_at	PITRM1	purple
1376986_at	METTL3	brown			1378041_at	ABCB8	brown
1376992_a_at	CCDC84	turquoise			1378104_at	RGD1307465	yellow
1377000_at	WHDC1	turquoise			1378136_at	LRP3	salmon
1377042_at	PCGF5	black			1378137_at	LRRC59	green
1377060_at	MCCC2	greenyellow			1378146_at	TBC1D24	brown
1377062_at	CEP250	pink			1378178_at	SMC6L1	midnightblue
1377077_at	PLX03	blue			1378180_at	DCTD	magenta
1377079_a_at	PPOX	purple			1378185_at	NXT2	brown
1377081_at	EIF4A1	brown			1378196_at	SLC43A1	lightyellow
1377103_at	MIDN	royalblue			1378225_at	MMP14	salmon
1377118_at	RGD1308517	blue			1378240_at	FANCD2	yellow
1377121_at	DLG5	turquoise			1378252_at	CHODL	magenta
1377137_at	TDP1	blue			1378260_at	ADH1	turquoise
1377157_at	RGD1309747	grey60			1378264_at	0SP	turquoise
1377172_at	GPSM2	blue			1378275_at	UPF3A	green
1377187_at	RBM12B	grey60			1378288_at	OSTA	brown
1377189_at	RGD1307390	turquoise			1378296_at	NCAPH	yellow
1377192_a_at	CLPX	greenyellow			1378297_at	RGD1561517	turquoise
1377213_at	ERN1	blue			1378312_at	MFSD9	black
1377288_at	HSF4	green			1378392_at	D0JA3	red
1377307_at	FAM89A	brown			1378394_at	MPPE1	brown
1377314_at	GFPT1	yellow			1378431_at	SRPK2	midnightblue
1377347_at	FOXJ3	black			1378477_a_at	FHOD1	yellow
1377407_at	RGD1309578	yellow			1378482_at	MDFIC	black
1377410_at	E2F8	blue			1378551_at	CYP20A1	red
1377461_at	LOC680485	brown			1378555_at	LRRC28	brown
1377503_at	RIOK2	brown			1378568_a_at	RGD1306228	turquoise
1377576_at	PPA2	greenyellow			1378577_a_at	MZF1	blue
1377602_at	NUDT2	blue			1378581_at	HIP1R	black
1377603_at	SNX24	lightyellow			1378592_at	TRIM59	yellow
1377627_at	UTP20	red			1378638_a_at	RGD1311747	black
1377630_at	TSPAN13	magenta			1378656_at	BBS5	turquoise
1377653_at	LOC366669	turquoise			1378710_at	CCDC67	blue
1377660_at	RGD1309350	turquoise			1378720_at	GLI1	blue
1377665_at	ATG2A	blue			1378730_at	BCORL1	blue
1377672_at	SULT1C2	cyan			1378740_at	RASAL2	grey60
1377676_at	NUCKS1	blue			1378765_at	MUL1	turquoise
1377689_at	KNTC1	blue			1378776_at	POU6F1	blue
1377698_at	CD40	green			1378842_at	GABARAPL1	grey60
1377718_at	FANCB	blue			1378857_at	LOC680282	turquoise
1377726_at	TRIM25	green			1378962_at	CCDC45	lightyellow
1377737_at	NIPA2	red			1378994_at	OSBPL10	green
1377748_at	LOC314600	brown			1379057_at	LOC683460	red
1377750_at	ARHGEF3	purple			1379062_at	LOC100151767	lightgreen
1377758_at	HSD17B13	blue			1379065_at	SERPI011	pink
1377760_at	NOC4L	lightyellow			1379135_at	TTLL3	brown
1377777_at	BRD9	salmon			1379186_at	TOMM70A	turquoise
1377784_at	GATM	magenta			1379195_s_at	LIG1	yellow
1377785_at	DHX40	turquoise			1379243_at	NDUFA6	cyan
1377787_at	RBM6	purple			1379247_at	YLPM1	blue
1377797_at	EMG1	brown			1379254_at	TMEM183A	brown
1377809_at	LOC681884	purple			1379261_at	FAM33A	yellow
1377829_at	CEP57	blue			1379263_at	FKRP	blue
1377832_at	PLK4	blue			1379279_at	STIM2	green
1377854_at	TMEM62	purple			1379286_at	RNF152	yellow
1377867_at	RGD1562284	blue			1379304_at	PRKRIP1	blue
1377872_at	RGD1306936	turquoise			1379307_at	SCLT1	magenta
1377889_at	RGD1304621	brown			1379312_at	PPRC1	yellow
1377901_at	FBXW8	blue			1379323_at	RGD1306304	grey60
1377910_at	NOL5	cyan			1379326_at	RGD1305679	darkgreen
1377921_at	ETNK2	grey60			1379339_at	ISOC1	pink
1377938_at	FAM100A	royalblue			1379353_at	AASDHPPT	blue
1377939_at	ATG4C	grey60			1379355_at	MAN2A2	red
1377952_at	ADPGK	cyan			1379365_at	CXCL11	black
1377967_at	CDT1	blue			1379367_at	RGD1308251	green
1378002_at	HSPA4L	purple			1379375_at	PDGFA	blue
1378017_at	PITRM1	salmon			1379386_at	GTSE1	green
1378079_at	GOLGA3	cyan			1379395_a_at	HINT2	salmon
1378104_at	RGD1307465	blue			1379402_at	ABCC4	brown
1378106_at	PHLDA2	brown			1379407_at	IMP4	turquoise
1378137_at	LRRC59	brown			1379408_at	RGD1305020	brown
1378146_at	TBC1D24	green			1379439_at	ZBTB44	tan
1378180_at	DCTD	darkred			1379443_at	HPS3	midnightblue
1378191_at	NCBP1	red			1379452_at	GAS2	royalblue
1378196_at	SLC43A1	royalblue			1379457_at	NEDD1	salmon
1378199_at	LUZP5	blue			1379472_at	0DSYN1	green
1378225_at	MMP14	red			1379475_at	RGD1563120	grey60
1378240_at	FANCD2	blue			1379476_at	NUP35	yellow
1378260_at	ADH1	blue			1379499_at	LTB	darkgrey
1378264_at	0SP	blue			1379515_at	PIGT	tan
1378266_at	FBXO46	green			1379538_at	CENPJ	lightcyan
1378294_at	FBXL12	black			1379541_at	TMTC4	black
1378296_at	NCAPH	blue			1379542_at	SNRPF	turquoise
1378359_at	NKRF	red			1379550_a_at	GTF2IRD1	darkturquoise
1378387_at	TINF2	blue			1379561_at	ATAD1	blue
1378392_at	D0JA3	pink			1379571_at	PKP4	turquoise
1378394_at	MPPE1	yellow			1379582_a_at	CC02	yellow
1378399_at	LOC498145	red			1379583_at	AFG3L1	turquoise
1378400_at	FAM122B	salmon			1379595_at	TMEM60	brown
1378431_at	SRPK2	yellow			1379604_at	APOL3	brown
1378477_a_at	FHOD1	midnightblue			1379613_at	PARP14	red
1378482_at	MDFIC	purple			1379649_at	GLT8D3	red
1378540_at	LOC678970	red			1379671_at	MFSD1	tan
1378541_at	PUS7L	red			1379676_a_at	D0SE1L1	turquoise
1378551_at	CYP20A1	salmon			1379677_at	TNFSF13	purple
1378555_at	LRRC28	grey60			1379703_at	DENND3	lightcyan
1378567_at	TJP3	royalblue			1379726_at	PBX4	turquoise
1378568_a_at	RGD1306228	blue			1379728_at	PABPC1	turquoise
1378581_at	HIP1R	midnightblue			1379730_at	ATP6V1H	turquoise
1378592_at	TRIM59	blue			1379731_at	POGK	blue
1378638_a_at	RGD1311747	blue			1379775_at	BRF1	lightyellow
1378640_at	UHRF1	blue			1379784_at	PEX7	brown
1378656_at	BBS5	darkred			1379795_at	RGD1306583	turquoise
1378730_at	BCORL1	turquoise			1379796_at	COMTD1	turquoise
1378765_at	MUL1	blue			1379810_at	SCYE1	red
1378776_at	POU6F1	turquoise			1379833_at	LINGO4 /// RORC	pink
1378819_at	RGD1310111	lightcyan			1379858_at	METTL2	turquoise
1378842_at	GABARAPL1	greenyellow			1379868_at	PBXIP1	green
1378853_at	MTMR14	lightgreen			1379887_at	RGD1304792	blue
1378902_at	TYW1	turquoise			1379896_at	DDX42	red
1378906_at	RGD1559690	blue			1379904_at	TRAPPC6A	blue
1378962_at	CCDC45	green			1379910_at	UAP1	darkgrey
1379046_at	RGD1307736	salmon			1379932_at	CLCN4-2	tan
1379057_at	LOC683460	red			1379945_at	KBTBD8	yellow
1379074_at	ORAOV1	grey60			1379957_at	SLFN8	magenta
1379135_at	TTLL3	green			1379967_at	ZFP367	yellow
1379186_at	TOMM70A	brown			1379999_at	LOC685601	red
1379195_s_at	LIG1	blue			1380008_at	ZFP828	greenyellow
1379243_at	NDUFA6	greenyellow			1380045_at	PDP2	black
1379247_at	YLPM1	turquoise			1380066_at	TRFR2	red
1379261_at	FAM33A	blue			1380102_at	FAM50A	turquoise
1379263_at	FKRP	turquoise			1380108_at	WBP1	brown
1379279_at	STIM2	turquoise			1380118_at	RGD1562252	turquoise
1379285_at	RTP4	brown			1380141_at	NSUN4	turquoise
1379304_at	PRKRIP1	green			1380170_at	GABARAPL2	brown
1379312_at	PPRC1	black			1380192_at	RGD1308119	blue
1379335_at	PAIP1	magenta			1380201_at	NOL10	yellow
1379339_at	ISOC1	yellow			1380202_at	ZFP821	blue
1379348_at	EXOSC2	brown			1380203_at	ZNF512B	green
1379353_at	AASDHPPT	turquoise			1380217_at	NDC80	yellow
1379355_at	MAN2A2	magenta			1380248_at	SEMA4G	orange
1379365_at	CXCL11	purple			1380261_at	LOC499806	blue
1379367_at	RGD1308251	brown			1380277_at	RAD51AP1	black
1379386_at	GTSE1	blue			1380285_at	CHRD	brown
1379395_a_at	HINT2	blue			1380293_at	LOC361346	yellow
1379402_at	ABCC4	pink			1380309_at	VPS8	purple
1379406_at	RGD1308396	red			1380320_at	RGD1311361	yellow
1379407_at	IMP4	black			1380336_at	IRAK3	greenyellow
1379408_at	RGD1305020	yellow			1380354_at	ZSCAN10	blue
1379420_at	RGD1565002	blue			1380360_at	OMA1	purple
1379439_at	ZBTB44	lightgreen			1380393_at	CRYZ	pink
1379443_at	HPS3	magenta			1380407_at	RGD1310352	turquoise
1379452_at	GAS2	black			1380435_at	SHOC2	black
1379457_at	NEDD1	pink			1380447_a_at	MRPS18C	green
1379472_at	0DSYN1	salmon			1380450_at	BZRAP1	blue
1379475_at	RGD1563120	greenyellow			1380484_at	PI16	turquoise
1379476_at	NUP35	tan			1380501_x_at	FKBP2	turquoise
1379479_at	KIF4	blue			1380524_at	KRT86	turquoise
1379521_at	ALG3	lightcyan			1380525_at	ARSE	red
1379538_at	CENPJ	pink			1380533_at	APP	darkgreen
1379541_at	TMTC4	blue			1380536_at	RGD1305928	blue
1379542_at	SNRPF	brown			1380561_at	RN.198965	lightcyan
1379550_a_at	GTF2IRD1	black			1380655_at	RAGE	turquoise
1379561_at	ATAD1	grey60			1380666_at	MON1B	lightgreen
1379571_at	PKP4	lightyellow			1380692_at	RBL1	yellow
1379582_a_at	CC02	blue			1380733_at	RGD1311095	lightyellow
1379583_at	AFG3L1	turquoise			1380775_at	MPHOSPH1	yellow
1379595_at	TMEM60	blue			1380815_at	SCYL1BP1	black
1379601_at	ALKBH5	blue			1380827_at	RGD1307890	cyan
1379604_at	APOL3	lightcyan			1380848_at	LOC500378	cyan
1379608_at	RGD1560010	salmon			1380888_at	LOC684841	turquoise
1379613_at	PARP14	black			1380909_at	SLC25A24	magenta
1379649_at	GLT8D3	yellow			1381024_at	PPP2R1A	red
1379665_at	PPWD1	salmon			1381052_at	RGD1566141	blue
1379670_at	SGOL2	salmon			1381130_at	MCM8	black
1379676_a_at	D0SE1L1	turquoise			1381153_at	A0PC4	magenta
1379677_at	TNFSF13	green			1381217_at	TRMT6	yellow
1379703_at	DENND3	midnightblue			1381297_at	ARHGEF5	blue
1379724_at	PHLDB2	magenta			1381360_at	PNMA3	blue
1379730_at	ATP6V1H	black			1381410_a_at	FGD5	magenta
1379731_at	POGK	darkgreen			1381474_at	MBNL3	greenyellow
1379775_at	BRF1	green			1381543_at	SLC38A7	turquoise
1379784_at	PEX7	yellow			1381561_at	CAMK1	turquoise
1379795_at	RGD1306583	turquoise			1381574_at	RGD1312038	purple
1379796_at	COMTD1	purple			1381607_at	ZFP407	blue
1379810_at	SCYE1	brown			1381609_at	ZFP335	blue
1379812_at	NNMT	red			1381683_at	CHD2	lightyellow
1379868_at	PBXIP1	lightgreen			1381686_at	CLEC16A	turquoise
1379887_at	RGD1304792	purple			1381687_at	RGD1309077	turquoise
1379896_at	DDX42	turquoise			1381758_at	RGD1565672	yellow
1379904_at	TRAPPC6A	yellow			1381760_at	MICAL3	turquoise
1379910_at	UAP1	black			1381764_s_at	RNF126	green
1379919_at	CFLAR	red			1381878_at	UBN1	brown
1379932_at	CLCN4-2	greenyellow			1381919_at	HPS6	turquoise
1379945_at	KBTBD8	brown			1381925_x_at	LOC497729	turquoise
1379949_at	TFB1M	tan			1381926_at	LOC685079	yellow
1379957_at	SLFN8	blue			1381968_at	CREG1	green
1379967_at	ZFP367	blue			1381970_at	LSM14A	turquoise
1379999_at	LOC685601	green			1381972_at	CRBN	turquoise
1380008_at	ZFP828	red			1381979_at	SUMF2	green
1380045_at	PDP2	purple			1381998_at	ZFP148	greenyellow
1380066_at	TRFR2	turquoise			1382000_at	MXD4	salmon
1380069_at	CBL	green			1382006_at	S0PAP	pink
1380102_at	FAM50A	grey60			1382026_at	ARHGAP9	magenta
1380118_at	RGD1562252	turquoise			1382028_at	LOC289233	greenyellow
1380141_at	NSUN4	turquoise			1382039_at	RABL2A	blue
1380170_at	GABARAPL2	yellow			1382047_at	D2HGDH	black
1380192_at	RGD1308119	red			1382056_at	SFRS11	lightyellow
1380201_at	NOL10	black			1382066_at	R3HDM2	turquoise
1380202_at	ZFP821	green			1382068_at	TULP4	blue
1380217_at	NDC80	blue			1382080_at	RGD1563689	pink
1380248_at	SEMA4G	lightgreen			1382110_at	CNPY3	darkred
1380250_at	SNED1	red			1382125_at	41340	red
1380265_at	S0PC1	yellow			1382135_at	RGD1307882	lightyellow
1380277_at	RAD51AP1	blue			1382154_at	PTPN12	grey60
1380293_at	LOC361346	blue			1382158_at	ZFP202	cyan
1380303_at	LOC687827	salmon			1382175_at	WTAP	lightgreen
1380320_at	RGD1311361	blue			1382189_at	SDC2	darkturquoise
1380321_at	MTUS1	yellow			1382204_at	TRHDE	turquoise
1380336_at	IRAK3	darkred			1382214_at	NHLRC2	blue
1380393_at	CRYZ	cyan			1382218_at	RGD1305807	brown
1380425_at	R0SEL	magenta			1382235_at	RGD1306809	pink
1380447_a_at	MRPS18C	brown			1382244_at	QPRT	blue
1380501_x_at	FKBP2	purple			1382253_at	PPP4R1L	black
1380525_at	ARSE	green			1382272_at	AGTRAP	lightgreen
1380533_at	APP	blue			1382277_at	LY96	magenta
1380546_at	LOC298250	lightcyan			1382280_at	UQCRC2	turquoise
1380619_at	RGD1305537	black			1382286_at	SLC12A6	purple
1380666_at	MON1B	red			1382287_at	RNPS1	turquoise
1380667_at	RGD1307615	green			1382293_at	LOC689748	blue
1380692_at	RBL1	blue			1382307_at	PPP1R12A	red
1380737_at	ELMO2	magenta			1382311_at	TIFA	greenyellow
1380775_at	MPHOSPH1	blue			1382312_at	ARID5B	pink
1380784_at	KLHL5	magenta			1382320_at	RGD1307315	blue
1380815_at	SCYL1BP1	darkgreen			1382322_a_at	CIC	brown
1380888_at	LOC684841	yellow			1382325_at	GCAT	blue
1380909_at	SLC25A24	midnightblue			1382348_at	DHODH	pink
1381024_at	PPP2R1A	turquoise			1382370_at	CCNF	yellow
1381130_at	MCM8	blue			1382371_at	TMEM77	green
1381137_at	D0JC7	green			1382384_at	RASSF6	lightcyan
1381153_at	A0PC4	midnightblue			1382396_at	UBFD1	midnightblue
1381162_at	41527	salmon			1382415_at	LOC360807	midnightblue
1381217_at	TRMT6	black			1382419_at	CENPK	yellow
1381277_at	HOXB3	magenta			1382443_at	PABPC4	brown
1381410_a_at	FGD5	midnightblue			1382446_at	ATP5S	greenyellow
1381474_at	MBNL3	darkred			1382459_at	RGD1307201	yellow
1381543_at	SLC38A7	green			1382461_at	PRMT7	green
1381561_at	CAMK1	green			1382464_at	RGD1309779	brown
1381574_at	RGD1312038	darkgreen			1382466_at	RGD1309020	red
1381609_at	ZFP335	purple			1382478_at	BTBD3	magenta
1381648_at	D02	green			1382496_at	HNF4A	grey60
1381683_at	CHD2	green			1382522_at	MATR3	midnightblue
1381686_at	CLEC16A	turquoise			1382537_at	RRAGC	brown
1381687_at	RGD1309077	black			1382554_at	C8A	turquoise
1381748_at	RAPH1	turquoise			1382576_at	TECT2	pink
1381758_at	RGD1565672	blue			1382579_at	TOX3	blue
1381759_at	RGD1565975	blue			1382592_at	CCDC99	yellow
1381764_s_at	RNF126	brown			1382596_a_at	TMEM214	salmon
1381878_at	UBN1	green			1382604_at	POLR3G	lightcyan
1381918_at	LOC682667	turquoise			1382614_at	ZFYVE16	red
1381919_at	HPS6	turquoise			1382660_at	RGD1563084	darkgrey
1381925_x_at	LOC497729	green			1382689_at	TMEM41B	darkgrey
1381926_at	LOC685079	black			1382711_at	ZKSCAN1	brown
1381968_at	CREG1	brown			1382732_at	LYVE1	magenta
1381970_at	LSM14A	tan			1382739_at	GPR19	cyan
1381972_at	CRBN	turquoise			1382783_at	BLM	yellow
1381976_at	KIF21A	lightyellow			1382797_at	RGD1560433	darkgrey
1381979_at	SUMF2	pink			1382805_at	LOC360570	salmon
1381998_at	ZFP148	purple			1382813_at	RGD1310810	yellow
1382006_at	S0PAP	yellow			1382817_at	MCM3AP	blue
1382028_at	LOC289233	yellow			1382830_at	SUV39H2	yellow
1382055_at	RTKN	midnightblue			1382843_at	SGPL1	purple
1382062_at	GSTCD	lightcyan			1382856_at	XRCC6BP1	black
1382066_at	R3HDM2	green			1382862_at	ASH1L	blue
1382080_at	RGD1563689	red			1382903_at	LOC310958	red
1382084_at	RGD1562988	cyan			1382922_at	PABPN1	red
1382099_at	VPS26A	red			1382924_at	PANK1	pink
1382110_at	CNPY3	turquoise			1382967_at	GPR64	blue
1382135_at	RGD1307882	yellow			1382975_at	CEACAM1	darkgreen
1382144_at	MRPL47	black			1382986_at	GPAM	greenyellow
1382151_at	TRUB1	black			1383007_at	BBS4	lightyellow
1382161_at	MPHOSPH10	red			1383013_at	KLF13	brown
1382175_at	WTAP	brown			1383037_at	POLDIP2	red
1382179_at	RDH14	red			1383050_at	PRR6	blue
1382189_at	SDC2	brown			1383068_at	DTYMK	blue
1382235_at	RGD1306809	cyan			1383070_at	UBXD8	blue
1382244_at	QPRT	purple			1383075_at	CCND1	magenta
1382253_at	PPP4R1L	blue			1383085_at	SH3BGRL	blue
1382272_at	AGTRAP	pink			1383100_at	FAM18B	salmon
1382277_at	LY96	magenta			1383107_at	SNRPD1	midnightblue
1382280_at	UQCRC2	turquoise			1383108_at	TAF13	brown
1382287_at	RNPS1	tan			1383116_at	ALG13	turquoise
1382307_at	PPP1R12A	yellow			1383118_at	TMEM209	red
1382322_a_at	CIC	green			1383119_at	OGFRL1	turquoise
1382325_at	GCAT	yellow			1383131_at	ITGB2	magenta
1382330_at	DDEF2	red			1383160_at	CHORDC1	turquoise
1382348_at	DHODH	cyan			1383165_at	RGD1310209	yellow
1382370_at	CCNF	blue			1383181_at	D0JC9	yellow
1382371_at	TMEM77	black			1383202_at	LSM6	yellow
1382406_at	MAP3K9	turquoise			1383206_at	COG3	greenyellow
1382415_at	LOC360807	turquoise			1383223_at	UBL3	grey60
1382419_at	CENPK	blue			1383236_at	FXR1	greenyellow
1382443_at	PABPC4	brown			1383248_at	FMO5	midnightblue
1382459_at	RGD1307201	blue			1383251_at	PARP2	yellow
1382461_at	PRMT7	brown			1383269_at	RNF2	brown
1382464_at	RGD1309779	turquoise			1383281_at	RGD1306284	tan
1382466_at	RGD1309020	green			1383286_at	PLEK2	black
1382492_a_at	HSD17B8	salmon			1383287_at	FUBP1	turquoise
1382496_at	HNF4A	turquoise			1383301_at	LOC498154	turquoise
1382511_at	E2F1	blue			1383303_at	ACSM3	grey60
1382519_at	LNP	blue			1383308_a_at	RFWD3	black
1382537_at	RRAGC	turquoise			1383309_at	ST3GAL6	green
1382554_at	C8A	turquoise			1383319_at	SLC4A11	blue
1382592_at	CCDC99	blue			1383349_at	RFX5	lightcyan
1382596_a_at	TMEM214	yellow			1383350_at	SLC35C2	black
1382604_at	POLR3G	tan			1383369_at	TRIM26	yellow
1382614_at	ZFYVE16	yellow			1383376_at	D0JC30	turquoise
1382660_at	RGD1563084	salmon			1383380_at	RPP38	turquoise
1382661_at	NUP160	salmon			1383395_at	AGMAT	pink
1382711_at	ZKSCAN1	turquoise			1383420_at	LACE1	greenyellow
1382732_at	LYVE1	midnightblue			1383427_at	MAN1B1	magenta
1382739_at	GPR19	blue			1383471_at	SLC46A3	lightgreen
1382776_at	RGD1565561	salmon			1383477_at	UCHL5	brown
1382783_at	BLM	blue			1383495_at	DCLRE1A	black
1382797_at	RGD1560433	cyan			1383528_at	RGD1563945	green
1382805_at	LOC360570	turquoise			1383533_at	LOC684192	magenta
1382817_at	MCM3AP	green			1383535_at	ASB8	turquoise
1382826_at	ZFP385A	lightgreen			1383536_at	DHFR	blue
1382830_at	SUV39H2	blue			1383544_at	FCHSD1	blue
1382856_at	XRCC6BP1	grey60			1383570_at	PHF3	purple
1382862_at	ASH1L	green			1383578_at	RAD51	yellow
1382893_at	NOLC1	brown			1383581_at	LOC680531	yellow
1382924_at	PANK1	purple			1383597_at	DCLRE1C	lightyellow
1382967_at	GPR64	turquoise			1383598_at	WDR91	blue
1382975_at	CEACAM1	yellow			1383600_at	SLC13A5	black
1382984_at	TOR1B	salmon			1383606_at	TC2N	lightcyan
1382986_at	GPAM	purple			1383616_at	IL10RB	pink
1383007_at	BBS4	green			1383618_at	MRPL38	cyan
1383013_at	KLF13	pink			1383629_a_at	LOC686263	midnightblue
1383020_at	CNTROB	salmon			1383643_at	RGD1560328	darkgrey
1383037_at	POLDIP2	turquoise			1383652_at	JAGN1	darkgreen
1383050_at	PRR6	turquoise			1383654_a_at	FN3K	pink
1383068_at	DTYMK	blue			1383655_at	TNIP2	blue
1383070_at	UBXD8	purple			1383662_at	LOC500956	lightyellow
1383073_at	USP14	blue			1383679_at	RNF31	blue
1383075_at	CCND1	blue			1383684_at	ASF1B	yellow
1383077_at	BSDC1	cyan			1383698_at	PDHA1	turquoise
1383100_at	FAM18B	grey60			1383721_at	FZD8	purple
1383107_at	SNRPD1	blue			1383729_at	LOC303566	blue
1383108_at	TAF13	turquoise			1383735_at	FANCL	cyan
1383116_at	ALG13	turquoise			1383742_at	SNX7	brown
1383118_at	TMEM209	salmon			1383747_at	ECT2	yellow
1383119_at	OGFRL1	brown			1383760_at	DPH3	darkgrey
1383128_at	FAM69A	pink			1383782_at	SPAST	turquoise
1383131_at	ITGB2	midnightblue			1383785_at	LEF1	turquoise
1383160_at	CHORDC1	tan			1383796_at	LOC690745	green
1383181_at	D0JC9	blue			1383829_at	BBX	turquoise
1383198_at	RGD1310651	green			1383833_at	LOC500991	green
1383202_at	LSM6	tan			1383843_at	HLCS	blue
1383206_at	COG3	red			1383875_at	UPK1B	black
1383207_at	RRN3	red			1383896_at	LOC683504	turquoise
1383217_at	RGD1564952	blue			1383914_at	MRVI1	grey60
1383223_at	UBL3	yellow			1383920_at	AMT	pink
1383229_at	ABCA7	magenta			1383925_at	IIP45	magenta
1383231_at	SNIP1	brown			1383926_at	BUB1B	yellow
1383236_at	FXR1	blue			1383928_a_at	LOC688310	pink
1383248_at	FMO5	magenta			1383940_at	NUF2	yellow
1383250_at	UTP14A	brown			1383942_at	LOC683687	greenyellow
1383251_at	PARP2	blue			1383949_at	MED13L	lightyellow
1383256_at	DNTTIP2	brown			1383958_at	CDCA2	yellow
1383269_at	RNF2	turquoise			1384002_at	ATP11B	darkred
1383281_at	RGD1306284	tan			1384005_at	DR1	brown
1383286_at	PLEK2	blue			1384009_at	0RF	brown
1383287_at	FUBP1	blue			1384011_a_at	FASTKD3	green
1383301_at	LOC498154	yellow			1384021_at	COMMD7	turquoise
1383303_at	ACSM3	darkgreen			1384022_at	LOC363266	turquoise
1383308_a_at	RFWD3	blue			1384036_s_at	LOC686794	tan
1383309_at	ST3GAL6	lightgreen			1384048_at	RGD1310712	blue
1383319_at	SLC4A11	green			1384050_at	BUB3	turquoise
1383323_at	DSN1	salmon			1384060_at	JAK1	pink
1383342_at	LRRC14	pink			1384068_at	CKAP2	yellow
1383349_at	RFX5	blue			1384088_at	LOC680222	turquoise
1383350_at	SLC35C2	grey60			1384090_at	PIGO	blue
1383369_at	TRIM26	lightyellow			1384098_at	RNF125	yellow
1383376_at	D0JC30	turquoise			1384103_at	RGD1561416	blue
1383380_at	RPP38	brown			1384112_at	NT5E	turquoise
1383395_at	AGMAT	cyan			1384128_at	LOC246295	red
1383430_at	TSEN2	cyan			1384131_at	ARL6IP2	turquoise
1383434_at	PYCR1	greenyellow			1384132_at	CADM1	blue
1383455_at	EPRS	blue			1384152_at	WDR48	blue
1383471_at	SLC46A3	lightyellow			1384156_at	OSBPL7	blue
1383477_at	UCHL5	tan			1384185_at	RGD1307704	yellow
1383495_at	DCLRE1A	blue			1384198_at	ENOX2	magenta
1383502_at	TOPBP1	blue			1384208_at	IGJ	purple
1383508_at	RGD1309403	turquoise			1384231_at	LOC687121	yellow
1383528_at	RGD1563945	blue			1384240_at	AGTR1A	turquoise
1383535_at	ASB8	pink			1384243_at	SPSB4	yellow
1383536_at	DHFR	darkred			1384259_at	RACGAP1	yellow
1383544_at	FCHSD1	turquoise			1384262_at	PPP1R3B	turquoise
1383554_at	RNF128	cyan			1384263_at	TMEM161B	midnightblue
1383572_at	ZDHHC6	pink			1384268_at	CCNYL1	midnightblue
1383578_at	RAD51	blue			1384295_at	HSPA14	yellow
1383581_at	LOC680531	blue			1384311_at	PRDM5	turquoise
1383597_at	DCLRE1C	green			1384313_at	TRAPPC5	turquoise
1383600_at	SLC13A5	red			1384318_at	TOR2A	blue
1383618_at	MRPL38	brown			1384323_at	PSMC6	blue
1383643_at	RGD1560328	lightcyan			1384325_at	PLUNC	blue
1383652_at	JAGN1	cyan			1384328_at	TOM1	brown
1383655_at	TNIP2	green			1384330_at	THG1L	green
1383679_at	RNF31	turquoise			1384333_at	LOC301861	red
1383684_at	ASF1B	blue			1384340_a_at	ARD1	blue
1383685_at	HEATR1	black			1384345_at	ZADH1	turquoise
1383698_at	PDHA1	turquoise			1384352_at	PAPD4	lightcyan
1383721_at	FZD8	lightyellow			1384364_at	FBXO4	green
1383724_at	HS2ST1	pink			1384368_at	SLC25A16	brown
1383735_at	FANCL	yellow			1384382_at	OSGEPL1	blue
1383742_at	SNX7	darkred			1384384_at	RGD1304592	black
1383747_at	ECT2	blue			1384405_at	LOC682360	lightcyan
1383752_at	NOL1	red			1384406_at	LOC685243	magenta
1383760_at	DPH3	tan			1384407_at	NMRAL1	lightcyan
1383796_at	LOC690745	brown			1384435_at	TMEM68	royalblue
1383822_at	BICD2	yellow			1384452_at	ZCCHC7	brown
1383829_at	BBX	green			1384467_at	0DK	brown
1383833_at	LOC500991	greenyellow			1384544_at	PON3	purple
1383875_at	UPK1B	midnightblue			1384580_at	C6	darkred
1383876_at	IFT74	greenyellow			1384588_at	0T11	black
1383896_at	LOC683504	black			1384606_at	LOC100158225	black
1383908_at	NSUN6	salmon			1384627_at	RGD1559597	blue
1383914_at	MRVI1	magenta			1384628_at	IYD	tan
1383917_at	ABI3	magenta			1384639_at	REEP6	pink
1383920_at	AMT	red			1384689_at	PLN	black
1383925_at	IIP45	blue			1384750_at	NUMB	tan
1383926_at	BUB1B	blue			1384765_at	RHBDF2	red
1383928_a_at	LOC688310	grey60			1384772_at	PRKACB	turquoise
1383940_at	NUF2	blue			1384787_at	CD3G	black
1383942_at	LOC683687	purple			1384791_at	B3GNT2	turquoise
1383949_at	MED13L	purple			1384797_at	RGD1309871	tan
1383958_at	CDCA2	blue			1384816_at	CXADR	brown
1384002_at	ATP11B	turquoise			1384834_at	COBL	green
1384005_at	DR1	brown			1384857_at	AKAP9	brown
1384011_a_at	FASTKD3	purple			1384903_at	GPT2	grey60
1384017_at	LRRK1	pink			1384932_at	PFTK1	blue
1384022_at	LOC363266	brown			1384945_at	FYTTD1	magenta
1384036_s_at	LOC686794	turquoise			1384950_at	PI4K2B	turquoise
1384040_at	RGD1311640	salmon			1384988_at	FBXO5	yellow
1384048_at	RGD1310712	green			1385001_at	GSDMD	pink
1384050_at	BUB3	blue			1385013_at	WNT1	blue
1384060_at	JAK1	red			1385020_at	LOC499339	turquoise
1384068_at	CKAP2	blue			1385024_at	CUTC	black
1384088_at	LOC680222	purple			1385035_at	USP12	turquoise
1384090_at	PIGO	yellow			1385036_at	SNCAIP	blue
1384098_at	RNF125	lightcyan			1385072_at	GALM	pink
1384103_at	RGD1561416	yellow			1385074_at	SMARCA2	yellow
1384106_at	SGMS1	royalblue			1385076_at	LOC685209	lightyellow
1384112_at	NT5E	brown			1385086_at	BUB1	yellow
1384131_at	ARL6IP2	green			1385088_at	RGD1310262	turquoise
1384141_at	ZFP84	red			1385090_at	RAD17	yellow
[truncated: 1,601 more rows]
