# Supplementary material for: Rat Hepatocytes Weighted Gene Co-Expression Network Analysis Identifies Specific Modules and Hub Genes Related to Liver Regeneration after Partial Hepatectomy
Source: PLoS One. 2014 Apr 17;9(4):e94868. doi: 10.1371/journal.pone.0094868 (PMC3990548; doi:10.1371/journal.pone.0094868)
Supplement: Table S2 — Detailed functional enrichment of GO annotations in LR-related modules. (XLSX) [file pone.0094868.s002.xlsx]

## Sheet: GO_annotations
Module	Category	Term	Count	%	PValue	Genes	List Total	Pop Hits	Pop Total	Fold Enrichment	Bonferroni	Benjamini	FDR
salmon	GOTERM_BP_FAT	GO:0007049~cell cycle	7	6.30631	0.022357	1389421_AT, 1374146_AT, 1381162_AT, 1370034_AT, 1369965_AT, 1379670_AT, 1383020_AT	59	460	12092	3.11879	0.999993	0.948866	27.9582
salmon	GOTERM_BP_FAT	GO:0022403~cell cycle phase	5	4.5045	0.025338	1389421_AT, 1374146_AT, 1370034_AT, 1369965_AT, 1379670_AT	59	233	12092	4.39805	0.999999	0.932788	31.0793
salmon	GOTERM_BP_FAT	GO:0006259~DNA metabolic process	6	5.40541	0.0264296	1389421_AT, 1376055_AT, 1369965_AT, 1385297_AT, 1373935_AT, 1370337_AT	59	352	12092	3.49345	0.999999	0.904456	32.1904
salmon	GOTERM_BP_FAT	GO:0022402~cell cycle process	6	5.40541	0.0275759	1389421_AT, 1374146_AT, 1370034_AT, 1369965_AT, 1379670_AT, 1383020_AT	59	356	12092	3.4542	1	0.877695	33.3391
salmon	GOTERM_BP_FAT	GO:0051028~mRNA transport	3	2.7027	0.0304904	1368199_AT, 1382661_AT, 1390650_AT	59	57	12092	10.7868	1	0.869443	36.1788
salmon	GOTERM_BP_FAT	GO:0006974~response to DNA damage stimulus	5	4.5045	0.0349942	1389421_AT, 1369965_AT, 1385297_AT, 1375224_AT, 1373935_AT	59	258	12092	3.97188	1	0.875302	40.3464
salmon	GOTERM_BP_FAT	GO:0051327~M phase of meiotic cell cycle	3	2.7027	0.0366378	1370034_AT, 1369965_AT, 1379670_AT	59	63	12092	9.75948	1	0.859611	41.8031
salmon	GOTERM_BP_FAT	GO:0007126~meiosis	3	2.7027	0.0366378	1370034_AT, 1369965_AT, 1379670_AT	59	63	12092	9.75948	1	0.859611	41.8031
salmon	GOTERM_BP_FAT	GO:0050658~RNA transport	3	2.7027	0.0377053	1368199_AT, 1382661_AT, 1390650_AT	59	64	12092	9.60699	1	0.840844	42.7314
salmon	GOTERM_BP_FAT	GO:0050657~nucleic acid transport	3	2.7027	0.0377053	1368199_AT, 1382661_AT, 1390650_AT	59	64	12092	9.60699	1	0.840844	42.7314
salmon	GOTERM_BP_FAT	GO:0051236~establishment of RNA localization	3	2.7027	0.0377053	1368199_AT, 1382661_AT, 1390650_AT	59	64	12092	9.60699	1	0.840844	42.7314
salmon	GOTERM_BP_FAT	GO:0051321~meiotic cell cycle	3	2.7027	0.0387847	1370034_AT, 1369965_AT, 1379670_AT	59	65	12092	9.45919	1	0.823407	43.656
salmon	GOTERM_BP_FAT	GO:0006403~RNA localization	3	2.7027	0.0398758	1368199_AT, 1382661_AT, 1390650_AT	59	66	12092	9.31587	1	0.807274	44.5765
salmon	GOTERM_BP_FAT	GO:0016568~chromatin modification	4	3.6036	0.0452759	1373462_AT, 1370337_AT, 1374182_AT, 1373702_AT	59	166	12092	4.93853	1	0.824619	48.9297
salmon	GOTERM_BP_FAT	GO:0015931~nucleobase, nucleoside, nucleotide and nucleic acid transport	3	2.7027	0.0502035	1368199_AT, 1382661_AT, 1390650_AT	59	75	12092	8.19797	1	0.835722	52.6221
salmon	GOTERM_BP_FAT	GO:0000279~M phase	4	3.6036	0.0508208	1374146_AT, 1370034_AT, 1369965_AT, 1379670_AT	59	174	12092	4.71147	1	0.819979	53.0668
salmon	GOTERM_BP_FAT	GO:0033554~cellular response to stress	6	5.40541	0.0573638	1389421_AT, 1367826_AT, 1369965_AT, 1385297_AT, 1375224_AT, 1373935_AT	59	436	12092	2.8204	1	0.839241	57.5467
salmon	GOTERM_BP_FAT	GO:0006281~DNA repair	4	3.6036	0.058196	1389421_AT, 1369965_AT, 1385297_AT, 1373935_AT	59	184	12092	4.45542	1	0.826592	58.087
salmon	GOTERM_BP_FAT	GO:0051276~chromosome organization	5	4.5045	0.0778756	1373462_AT, 1379670_AT, 1370337_AT, 1374182_AT, 1373702_AT	59	337	12092	3.04079	1	0.881433	69.1439
salmon	GOTERM_BP_FAT	GO:0008104~protein localization	7	6.30631	0.0941865	1368199_AT, 1374161_AT, 1376774_AT, 1372723_AT, 1390650_AT, 1379670_AT, 1384040_AT	59	658	12092	2.18031	1	0.916069	76.1805
salmon	GOTERM_BP_FAT	GO:0006913~nucleocytoplasmic transport	3	2.7027	0.117588	1374161_AT, 1372723_AT, 1382661_AT	59	123	12092	4.99876	1	0.94976	83.7044
salmon	GOTERM_BP_FAT	GO:0006325~chromatin organization	4	3.6036	0.119105	1373462_AT, 1370337_AT, 1374182_AT, 1373702_AT	59	251	12092	3.26612	1	0.944991	84.1061
salmon	GOTERM_BP_FAT	GO:0015031~protein transport	6	5.40541	0.12221	1368199_AT, 1374161_AT, 1376774_AT, 1372723_AT, 1390650_AT, 1384040_AT	59	549	12092	2.23988	1	0.935592	84.8994
salmon	GOTERM_BP_FAT	GO:0051169~nuclear transport	3	2.7027	0.122326	1374161_AT, 1372723_AT, 1382661_AT	59	126	12092	4.87974	1	0.928619	84.9285
salmon	GOTERM_BP_FAT	GO:0045184~establishment of protein localization	6	5.40541	0.125664	1368199_AT, 1374161_AT, 1376774_AT, 1372723_AT, 1390650_AT, 1384040_AT	59	554	12092	2.21967	1	0.926919	85.7388
salmon	GOTERM_BP_FAT	GO:0006605~protein targeting	3	2.7027	0.163426	1374161_AT, 1376774_AT, 1372723_AT	59	151	12092	4.07184	1	0.96499	92.4824
salmon	GOTERM_BP_FAT	GO:0006350~transcription	6	5.40541	0.229667	1367826_AT, 1376050_AT, 1367972_AT, 1393844_AT, 1370337_AT, 1373702_AT	59	684	12092	1.7978	1	0.991198	97.7275
salmon	GOTERM_BP_FAT	GO:0006917~induction of apoptosis	3	2.7027	0.234861	1369965_AT, 1386895_AT, 1375224_AT	59	192	12092	3.20233	1	0.990847	97.9399
salmon	GOTERM_BP_FAT	GO:0012502~induction of programmed cell death	3	2.7027	0.234861	1369965_AT, 1386895_AT, 1375224_AT	59	192	12092	3.20233	1	0.990847	97.9399
salmon	GOTERM_BP_FAT	GO:0006397~mRNA processing	3	2.7027	0.266923	1398873_AT, 1369965_AT, 1395523_AT	59	210	12092	2.92785	1	0.994849	98.8927
salmon	GOTERM_BP_FAT	GO:0000278~mitotic cell cycle	3	2.7027	0.293675	1389421_AT, 1374146_AT, 1370034_AT	59	225	12092	2.73266	1	0.996704	99.3542
salmon	GOTERM_BP_FAT	GO:0016071~mRNA metabolic process	3	2.7027	0.325623	1398873_AT, 1369965_AT, 1395523_AT	59	243	12092	2.53024	1	0.998126	99.67
salmon	GOTERM_BP_FAT	GO:0045893~positive regulation of transcription, DNA-dependent	4	3.6036	0.374903	1367826_AT, 1367972_AT, 1370337_AT, 1374182_AT	59	456	12092	1.7978	1	0.999142	99.8902
salmon	GOTERM_BP_FAT	GO:0051254~positive regulation of RNA metabolic process	4	3.6036	0.380169	1367826_AT, 1367972_AT, 1370337_AT, 1374182_AT	59	460	12092	1.78217	1	0.999078	99.9029
salmon	GOTERM_BP_FAT	GO:0006886~intracellular protein transport	3	2.7027	0.400238	1374161_AT, 1376774_AT, 1372723_AT	59	286	12092	2.14982	1	0.999302	99.9397
salmon	GOTERM_BP_FAT	GO:0046907~intracellular transport	4	3.6036	0.42194	1374161_AT, 1376774_AT, 1372723_AT, 1382661_AT	59	492	12092	1.66625	1	0.999493	99.9647
salmon	GOTERM_BP_FAT	GO:0046907~intracellular transport	4	3.6036	0.42194	1374161_AT, 1376774_AT, 1372723_AT, 1382661_AT	59	492	12092	1.66625	1	0.999493	99.9647
salmon	GOTERM_BP_FAT	GO:0034613~cellular protein localization	3	2.7027	0.454952	1374161_AT, 1376774_AT, 1372723_AT	59	319	12092	1.92742	1	0.999658	99.985
salmon	GOTERM_BP_FAT	GO:0070727~cellular macromolecule localization	3	2.7027	0.458181	1374161_AT, 1376774_AT, 1372723_AT	59	321	12092	1.91541	1	0.999615	99.9862
salmon	GOTERM_BP_FAT	GO:0043065~positive regulation of apoptosis	3	2.7027	0.472578	1369965_AT, 1386895_AT, 1375224_AT	59	330	12092	1.86317	1	0.999669	99.9907
salmon	GOTERM_BP_FAT	GO:0045941~positive regulation of transcription	4	3.6036	0.475357	1367826_AT, 1367972_AT, 1370337_AT, 1374182_AT	59	534	12092	1.5352	1	0.999626	99.9913
salmon	GOTERM_BP_FAT	GO:0043068~positive regulation of programmed cell death	3	2.7027	0.475747	1369965_AT, 1386895_AT, 1375224_AT	59	332	12092	1.85195	1	0.999556	99.9914
salmon	GOTERM_BP_FAT	GO:0010942~positive regulation of cell death	3	2.7027	0.48048	1369965_AT, 1386895_AT, 1375224_AT	59	335	12092	1.83537	1	0.999526	99.9925
salmon	GOTERM_BP_FAT	GO:0010628~positive regulation of gene expression	4	3.6036	0.491467	1367826_AT, 1367972_AT, 1370337_AT, 1374182_AT	59	547	12092	1.49871	1	0.999562	99.9945
salmon	GOTERM_BP_FAT	GO:0006396~RNA processing	3	2.7027	0.518917	1398873_AT, 1369965_AT, 1395523_AT	59	360	12092	1.70791	1	0.999671	99.9975
salmon	GOTERM_BP_FAT	GO:0043933~macromolecular complex subunit organization	4	3.6036	0.526549	1376050_AT, 1369965_AT, 1370337_AT, 1392502_AT	59	576	12092	1.42326	1	0.999673	99.998
salmon	GOTERM_BP_FAT	GO:0045935~positive regulation of nucleobase, nucleoside, nucleotide and nucleic acid metabolic process	4	3.6036	0.563742	1367826_AT, 1367972_AT, 1370337_AT, 1374182_AT	59	608	12092	1.34835	1	0.999808	99.9994
salmon	GOTERM_BP_FAT	GO:0051173~positive regulation of nitrogen compound metabolic process	4	3.6036	0.583902	1367826_AT, 1367972_AT, 1370337_AT, 1374182_AT	59	626	12092	1.30958	1	0.999859	99.9997
salmon	GOTERM_BP_FAT	GO:0010557~positive regulation of macromolecule biosynthetic process	4	3.6036	0.586107	1367826_AT, 1367972_AT, 1370337_AT, 1374182_AT	59	628	12092	1.30541	1	0.999842	99.9997
salmon	GOTERM_BP_FAT	GO:0070271~protein complex biogenesis	3	2.7027	0.596776	1376050_AT, 1369965_AT, 1392502_AT	59	415	12092	1.48156	1	0.999856	99.9998
salmon	GOTERM_BP_FAT	GO:0006461~protein complex assembly	3	2.7027	0.596776	1376050_AT, 1369965_AT, 1392502_AT	59	415	12092	1.48156	1	0.999856	99.9998
salmon	GOTERM_BP_FAT	GO:0031328~positive regulation of cellular biosynthetic process	4	3.6036	0.62352	1367826_AT, 1367972_AT, 1370337_AT, 1374182_AT	59	663	12092	1.2365	1	0.999912	99.9999
salmon	GOTERM_BP_FAT	GO:0009891~positive regulation of biosynthetic process	4	3.6036	0.635825	1367826_AT, 1367972_AT, 1370337_AT, 1374182_AT	59	675	12092	1.21451	1	0.999911	100
salmon	GOTERM_BP_FAT	GO:0045449~regulation of transcription	8	7.20721	0.666953	1367826_AT, 1367972_AT, 1393844_AT, 1386895_AT, 1370337_AT, 1374182_AT, 1392502_AT, 1373702_AT	59	1608	12092	1.01965	1	0.999953	100
salmon	GOTERM_BP_FAT	GO:0065003~macromolecular complex assembly	3	2.7027	0.742226	1376050_AT, 1369965_AT, 1392502_AT	59	544	12092	1.13023	1	0.999994	100
salmon	GOTERM_BP_FAT	GO:0010604~positive regulation of macromolecule metabolic process	4	3.6036	0.766537	1367826_AT, 1367972_AT, 1370337_AT, 1374182_AT	59	825	12092	0.993693	1	0.999997	100
salmon	GOTERM_BP_FAT	GO:0042981~regulation of apoptosis	3	2.7027	0.843601	1369965_AT, 1386895_AT, 1375224_AT	59	677	12092	0.908194	1	1	100
salmon	GOTERM_BP_FAT	GO:0043067~regulation of programmed cell death	3	2.7027	0.848979	1369965_AT, 1386895_AT, 1375224_AT	59	686	12092	0.896279	1	1	100
salmon	GOTERM_BP_FAT	GO:0010941~regulation of cell death	3	2.7027	0.850734	1369965_AT, 1386895_AT, 1375224_AT	59	689	12092	0.892377	1	1	100
salmon	GOTERM_BP_FAT	GO:0006355~regulation of transcription, DNA-dependent	5	4.5045	0.851837	1367826_AT, 1367972_AT, 1386895_AT, 1370337_AT, 1374182_AT	59	1224	12092	0.837211	1	1	100
salmon	GOTERM_BP_FAT	GO:0051252~regulation of RNA metabolic process	5	4.5045	0.86503	1367826_AT, 1367972_AT, 1386895_AT, 1370337_AT, 1374182_AT	59	1254	12092	0.817182	1	1	100
royalblue	GOTERM_BP_FAT	GO:0010033~response to organic substance	11	18.0328	0.000550493	1371091_AT, 1371781_AT, 1368102_AT, 1368769_AT, 1386987_AT, 1397916_S_AT, 1389373_AT, 1371249_AT, 1386995_AT, 1396059_AT, 1367804_AT	40	928	12092	3.5833	0.31346	0.31346	0.824257
royalblue	GOTERM_BP_FAT	GO:0043434~response to peptide hormone stimulus	6	9.83607	0.000690234	1371091_AT, 1371781_AT, 1368102_AT, 1386987_AT, 1397916_S_AT, 1386995_AT	40	222	12092	8.17027	0.375992	0.210058	1.03248
royalblue	GOTERM_BP_FAT	GO:0009719~response to endogenous stimulus	8	13.1148	0.00211791	1371091_AT, 1371781_AT, 1368102_AT, 1368769_AT, 1386987_AT, 1397916_S_AT, 1389373_AT, 1386995_AT	40	573	12092	4.22059	0.764976	0.382878	3.13656
royalblue	GOTERM_BP_FAT	GO:0009719~response to endogenous stimulus	8	13.1148	0.00211791	1371091_AT, 1371781_AT, 1368102_AT, 1368769_AT, 1386987_AT, 1397916_S_AT, 1389373_AT, 1386995_AT	40	573	12092	4.22059	0.764976	0.382878	3.13656
royalblue	GOTERM_BP_FAT	GO:0045449~regulation of transcription	13	21.3115	0.00359658	1371781_AT, 1398482_AT, 1391625_AT, 1387882_AT, 1373449_AT, 1372211_AT, 1389402_AT, 1389373_AT, 1371249_AT, 1372564_AT, 1386995_AT, 1368050_AT, 1368076_AT	40	1608	12092	2.44397	0.914641	0.388707	5.27172
royalblue	GOTERM_BP_FAT	GO:0045768~positive regulation of anti-apoptosis	3	4.91803	0.00363391	1386987_AT, 1389373_AT, 1386995_AT	40	28	12092	32.3893	0.916798	0.339273	5.32505
royalblue	GOTERM_BP_FAT	GO:0009725~response to hormone stimulus	7	11.4754	0.0054517	1371091_AT, 1371781_AT, 1368102_AT, 1368769_AT, 1386987_AT, 1397916_S_AT, 1386995_AT	40	510	12092	4.14922	0.976096	0.413384	7.88834
royalblue	GOTERM_BP_FAT	GO:0045767~regulation of anti-apoptosis	3	4.91803	0.00628668	1386987_AT, 1389373_AT, 1386995_AT	40	37	12092	24.5108	0.986531	0.41633	9.0439
royalblue	GOTERM_BP_FAT	GO:0006952~defense response	6	9.83607	0.00872354	1371781_AT, 1387830_AT, 1398482_AT, 1384106_AT, 1386987_AT, 1389373_AT	40	399	12092	4.54586	0.997482	0.485687	12.3395
royalblue	GOTERM_BP_FAT	GO:0006952~defense response	6	9.83607	0.00872354	1371781_AT, 1387830_AT, 1398482_AT, 1384106_AT, 1386987_AT, 1389373_AT	40	399	12092	4.54586	0.997482	0.485687	12.3395
royalblue	GOTERM_BP_FAT	GO:0007167~enzyme linked receptor protein signaling pathway	5	8.19672	0.0122465	1371091_AT, 1371781_AT, 1389402_AT, 1397916_S_AT, 1389373_AT	40	280	12092	5.39821	0.999779	0.534708	16.9073
royalblue	GOTERM_BP_FAT	GO:0007167~enzyme linked receptor protein signaling pathway	5	8.19672	0.0122465	1371091_AT, 1371781_AT, 1389402_AT, 1397916_S_AT, 1389373_AT	40	280	12092	5.39821	0.999779	0.534708	16.9073
royalblue	GOTERM_BP_FAT	GO:0010557~positive regulation of macromolecule biosynthetic process	7	11.4754	0.0144641	1371091_AT, 1371781_AT, 1398482_AT, 1389402_AT, 1389373_AT, 1372564_AT, 1368076_AT	40	628	12092	3.36959	0.999952	0.563629	19.6677
royalblue	GOTERM_BP_FAT	GO:0010557~positive regulation of macromolecule biosynthetic process	7	11.4754	0.0144641	1371091_AT, 1371781_AT, 1398482_AT, 1389402_AT, 1389373_AT, 1372564_AT, 1368076_AT	40	628	12092	3.36959	0.999952	0.563629	19.6677
royalblue	GOTERM_BP_FAT	GO:0010604~positive regulation of macromolecule metabolic process	8	13.1148	0.0151373	1371091_AT, 1371781_AT, 1398482_AT, 1386987_AT, 1389402_AT, 1389373_AT, 1372564_AT, 1368076_AT	40	825	12092	2.93139	0.99997	0.551287	20.4885
royalblue	GOTERM_BP_FAT	GO:0031328~positive regulation of cellular biosynthetic process	7	11.4754	0.018462	1371091_AT, 1371781_AT, 1398482_AT, 1389402_AT, 1389373_AT, 1372564_AT, 1368076_AT	40	663	12092	3.1917	0.999997	0.597113	24.4289
royalblue	GOTERM_BP_FAT	GO:0031328~positive regulation of cellular biosynthetic process	7	11.4754	0.018462	1371091_AT, 1371781_AT, 1398482_AT, 1389402_AT, 1389373_AT, 1372564_AT, 1368076_AT	40	663	12092	3.1917	0.999997	0.597113	24.4289
royalblue	GOTERM_BP_FAT	GO:0009891~positive regulation of biosynthetic process	7	11.4754	0.0199937	1371091_AT, 1371781_AT, 1398482_AT, 1389402_AT, 1389373_AT, 1372564_AT, 1368076_AT	40	675	12092	3.13496	0.999999	0.601322	26.1821
royalblue	GOTERM_BP_FAT	GO:0009891~positive regulation of biosynthetic process	7	11.4754	0.0199937	1371091_AT, 1371781_AT, 1398482_AT, 1389402_AT, 1389373_AT, 1372564_AT, 1368076_AT	40	675	12092	3.13496	0.999999	0.601322	26.1821
royalblue	GOTERM_BP_FAT	GO:0002443~leukocyte mediated immunity	3	4.91803	0.0242584	1387830_AT, 1398482_AT, 1369177_AT	40	75	12092	12.092	1	0.649466	30.866
royalblue	GOTERM_BP_FAT	GO:0007169~transmembrane receptor protein tyrosine kinase signaling pathway	4	6.55738	0.0243387	1371091_AT, 1371781_AT, 1389402_AT, 1397916_S_AT	40	194	12092	6.23299	1	0.6284	30.9514
royalblue	GOTERM_BP_FAT	GO:0045941~positive regulation of transcription	6	9.83607	0.0274946	1371781_AT, 1398482_AT, 1389402_AT, 1389373_AT, 1372564_AT, 1368076_AT	40	534	12092	3.39663	1	0.652808	34.2334
royalblue	GOTERM_BP_FAT	GO:0010628~positive regulation of gene expression	6	9.83607	0.0300952	1371781_AT, 1398482_AT, 1389402_AT, 1389373_AT, 1372564_AT, 1368076_AT	40	547	12092	3.3159	1	0.666615	36.8279
royalblue	GOTERM_BP_FAT	GO:0006954~inflammatory response	4	6.55738	0.0324402	1371781_AT, 1387830_AT, 1384106_AT, 1389373_AT	40	217	12092	5.57235	1	0.675737	39.0851
royalblue	GOTERM_BP_FAT	GO:0070271~protein complex biogenesis	5	8.19672	0.0437113	1371322_AT, 1391625_AT, 1389373_AT, 1368076_AT, 1367804_AT	40	415	12092	3.64217	1	0.750324	48.922
royalblue	GOTERM_BP_FAT	GO:0006461~protein complex assembly	5	8.19672	0.0437113	1371322_AT, 1391625_AT, 1389373_AT, 1368076_AT, 1367804_AT	40	415	12092	3.64217	1	0.750324	48.922
royalblue	GOTERM_BP_FAT	GO:0051252~regulation of RNA metabolic process	9	14.7541	0.0437742	1371781_AT, 1398482_AT, 1372211_AT, 1371446_AT, 1389402_AT, 1389373_AT, 1371249_AT, 1372564_AT, 1368076_AT	40	1254	12092	2.16962	1	0.735315	48.9725
royalblue	GOTERM_BP_FAT	GO:0045935~positive regulation of nucleobase, nucleoside, nucleotide and nucleic acid metabolic process	6	9.83607	0.0443738	1371781_AT, 1398482_AT, 1389402_AT, 1389373_AT, 1372564_AT, 1368076_AT	40	608	12092	2.98322	1	0.725191	49.4513
royalblue	GOTERM_BP_FAT	GO:0051173~positive regulation of nitrogen compound metabolic process	6	9.83607	0.0492592	1371781_AT, 1398482_AT, 1389402_AT, 1389373_AT, 1372564_AT, 1368076_AT	40	626	12092	2.89744	1	0.748431	53.1993
royalblue	GOTERM_BP_FAT	GO:0002252~immune effector process	3	4.91803	0.0578792	1387830_AT, 1398482_AT, 1369177_AT	40	121	12092	7.49504	1	0.791167	59.1872
royalblue	GOTERM_BP_FAT	GO:0045893~positive regulation of transcription, DNA-dependent	5	8.19672	0.0581219	1371781_AT, 1398482_AT, 1389402_AT, 1389373_AT, 1372564_AT	40	456	12092	3.31469	1	0.780132	59.3449
royalblue	GOTERM_BP_FAT	GO:0051254~positive regulation of RNA metabolic process	5	8.19672	0.0596509	1371781_AT, 1398482_AT, 1389402_AT, 1389373_AT, 1372564_AT	40	460	12092	3.28587	1	0.776928	60.3257
royalblue	GOTERM_BP_FAT	GO:0048545~response to steroid hormone stimulus	4	6.55738	0.0668081	1371781_AT, 1368102_AT, 1368769_AT, 1386987_AT	40	291	12092	4.15533	1	0.80377	64.6301
royalblue	GOTERM_BP_FAT	GO:0032868~response to insulin stimulus	3	4.91803	0.0683296	1371091_AT, 1368102_AT, 1397916_S_AT	40	133	12092	6.8188	1	0.789729	65.487
royalblue	GOTERM_BP_FAT	GO:0032870~cellular response to hormone stimulus	3	4.91803	0.0756189	1371091_AT, 1371781_AT, 1397916_S_AT	40	141	12092	6.43191	1	0.813305	69.3304
red	GOTERM_BP_FAT	GO:0042254~ribosome biogenesis	9	5.66038	3.83809e-07	1373768_AT, 1372932_AT, 1383752_AT, 1374288_AT, 1372869_AT, 1382161_AT, 1390704_AT, 1383207_AT, 1376065_AT	93	90	12092	13.0022	0.000421333	0.000421333	0.000613629
red	GOTERM_BP_FAT	GO:0022613~ribonucleoprotein complex biogenesis	9	5.66038	7.02946e-06	1373768_AT, 1372932_AT, 1383752_AT, 1374288_AT, 1372869_AT, 1382161_AT, 1390704_AT, 1383207_AT, 1376065_AT	93	132	12092	8.8651	0.00768866	0.00385175	0.0112381
red	GOTERM_BP_FAT	GO:0034660~ncRNA metabolic process	7	4.40252	0.00221421	1372932_AT, 1383752_AT, 1374288_AT, 1374107_AT, 1387594_AT, 1382161_AT, 1372145_AT	93	176	12092	5.17131	0.912305	0.555719	3.48192
red	GOTERM_BP_FAT	GO:0034470~ncRNA processing	6	3.77358	0.00261563	1372932_AT, 1383752_AT, 1374288_AT, 1374107_AT, 1387594_AT, 1382161_AT	93	125	12092	6.24103	0.943625	0.512727	4.10087
red	GOTERM_BP_FAT	GO:0045834~positive regulation of lipid metabolic process	4	2.51572	0.00542638	1387811_AT, 1371697_AT, 1369011_AT, 1384240_AT	93	47	12092	11.0657	0.997457	0.697259	8.33164
red	GOTERM_BP_FAT	GO:0006396~RNA processing	9	5.66038	0.00604634	1372932_AT, 1383752_AT, 1374288_AT, 1398572_AT, 1371669_AT, 1374107_AT, 1387594_AT, 1382161_AT, 1378191_AT	93	360	12092	3.25054	0.998718	0.670388	9.24094
red	GOTERM_BP_FAT	GO:0060193~positive regulation of lipase activity	4	2.51572	0.00927242	1387811_AT, 1387776_AT, 1369011_AT, 1384240_AT	93	57	12092	9.12432	0.999964	0.768049	13.8378
red	GOTERM_BP_FAT	GO:0008104~protein localization	12	7.54717	0.0110811	1367876_AT, 1383206_AT, 1368928_AT, 1396207_AT, 1370098_AT, 1387277_AT, 1399144_AT, 1389596_AT, 1390704_AT, 1382099_AT, 1384240_AT, 1372512_AT	93	658	12092	2.37121	0.999995	0.783328	16.3185
red	GOTERM_BP_FAT	GO:0006364~rRNA processing	4	2.51572	0.0111597	1372932_AT, 1383752_AT, 1374288_AT, 1382161_AT	93	61	12092	8.526	0.999996	0.745674	16.4248
red	GOTERM_BP_FAT	GO:0009719~response to endogenous stimulus	11	6.91824	0.0115828	1371261_AT, 1368168_AT, 1369157_AT, 1369011_AT, 1373399_AT, 1378225_AT, 1388583_AT, 1387277_AT, 1379812_AT, 1369636_AT, 1384240_AT	93	573	12092	2.49605	0.999997	0.721744	16.9947
red	GOTERM_BP_FAT	GO:0016072~rRNA metabolic process	4	2.51572	0.0121805	1372932_AT, 1383752_AT, 1374288_AT, 1382161_AT	93	63	12092	8.25533	0.999999	0.705741	17.7935
red	GOTERM_BP_FAT	GO:0019216~regulation of lipid metabolic process	5	3.14465	0.0128232	1387811_AT, 1369157_AT, 1371697_AT, 1369011_AT, 1384240_AT	93	119	12092	5.46309	0.999999	0.693	18.6445
red	GOTERM_BP_FAT	GO:0019216~regulation of lipid metabolic process	5	3.14465	0.0128232	1387811_AT, 1369157_AT, 1371697_AT, 1369011_AT, 1384240_AT	93	119	12092	5.46309	0.999999	0.693	18.6445
red	GOTERM_BP_FAT	GO:0050994~regulation of lipid catabolic process	3	1.88679	0.0153322	1369157_AT, 1371697_AT, 1369011_AT	93	25	12092	15.6026	1	0.728831	21.8882
red	GOTERM_BP_FAT	GO:0009725~response to hormone stimulus	10	6.28931	0.0153646	1371261_AT, 1368168_AT, 1369157_AT, 1369011_AT, 1373399_AT, 1378225_AT, 1388583_AT, 1387277_AT, 1369636_AT, 1384240_AT	93	510	12092	2.54944	1	0.703105	21.9292
red	GOTERM_BP_FAT	GO:0002275~myeloid cell activation during immune response	3	1.88679	0.0165286	1392107_AT, 1370098_AT, 1387277_AT	93	26	12092	15.0025	1	0.70477	23.3918
red	GOTERM_BP_FAT	GO:0060191~regulation of lipase activity	4	2.51572	0.0167867	1387811_AT, 1387776_AT, 1369011_AT, 1384240_AT	93	71	12092	7.32516	1	0.687066	23.7126
red	GOTERM_BP_FAT	GO:0051345~positive regulation of hydrolase activity	5	3.14465	0.0209602	1387811_AT, 1387818_AT, 1387776_AT, 1369011_AT, 1384240_AT	93	138	12092	4.71092	1	0.745428	28.7284
red	GOTERM_BP_FAT	GO:0045934~negative regulation of nucleobase, nucleoside, nucleotide and nucleic acid metabolic process	9	5.66038	0.0213347	1391560_AT, 1392107_AT, 1372094_AT, 1378359_AT, 1373910_AT, 1372869_AT, 1389278_AT, 1387779_AT, 1371737_AT	93	451	12092	2.59466	1	0.73166	29.163
red	GOTERM_BP_FAT	GO:0051172~negative regulation of nitrogen compound metabolic process	9	5.66038	0.0231436	1391560_AT, 1392107_AT, 1372094_AT, 1378359_AT, 1373910_AT, 1372869_AT, 1389278_AT, 1387779_AT, 1371737_AT	93	458	12092	2.55501	1	0.741582	31.2276
red	GOTERM_BP_FAT	GO:0015031~protein transport	10	6.28931	0.023572	1367876_AT, 1383206_AT, 1368928_AT, 1370098_AT, 1387277_AT, 1399144_AT, 1390704_AT, 1382099_AT, 1384240_AT, 1372512_AT	93	549	12092	2.36833	1	0.730072	31.7082
red	GOTERM_BP_FAT	GO:0045184~establishment of protein localization	10	6.28931	0.0248159	1367876_AT, 1383206_AT, 1368928_AT, 1370098_AT, 1387277_AT, 1399144_AT, 1390704_AT, 1382099_AT, 1384240_AT, 1372512_AT	93	554	12092	2.34696	1	0.731227	33.0859
red	GOTERM_BP_FAT	GO:0010558~negative regulation of macromolecule biosynthetic process	9	5.66038	0.0295337	1391560_AT, 1392107_AT, 1372094_AT, 1378359_AT, 1373910_AT, 1372869_AT, 1389278_AT, 1387779_AT, 1371737_AT	93	480	12092	2.4379	1	0.776022	38.0781
red	GOTERM_BP_FAT	GO:0035239~tube morphogenesis	5	3.14465	0.0304395	1387811_AT, 1388104_AT, 1387776_AT, 1378225_AT, 1388583_AT	93	155	12092	4.19424	1	0.771388	38.9957
red	GOTERM_BP_FAT	GO:0035239~tube morphogenesis	5	3.14465	0.0304395	1387811_AT, 1388104_AT, 1387776_AT, 1378225_AT, 1388583_AT	93	155	12092	4.19424	1	0.771388	38.9957
red	GOTERM_BP_FAT	GO:0001568~blood vessel development	6	3.77358	0.0308655	1387811_AT, 1387776_AT, 1392988_AT, 1378225_AT, 1388583_AT, 1384240_AT	93	230	12092	3.39187	1	0.76173	39.4228
red	GOTERM_BP_FAT	GO:0001568~blood vessel development	6	3.77358	0.0308655	1387811_AT, 1387776_AT, 1392988_AT, 1378225_AT, 1388583_AT, 1384240_AT	93	230	12092	3.39187	1	0.76173	39.4228
red	GOTERM_BP_FAT	GO:0046486~glycerolipid metabolic process	5	3.14465	0.0316965	1368891_AT, 1371697_AT, 1369011_AT, 1393887_AT, 1375034_AT	93	157	12092	4.14081	1	0.75699	40.248
red	GOTERM_BP_FAT	GO:0006909~phagocytosis	3	1.88679	0.0320963	1369559_A_AT, 1370574_A_AT, 1370098_AT	93	37	12092	10.5423	1	0.747837	40.6411
red	GOTERM_BP_FAT	GO:0030003~cellular cation homeostasis	6	3.77358	0.0323788	1387811_AT, 1387776_AT, 1387396_AT, 1388271_AT, 1384240_AT, 1390874_AT	93	233	12092	3.34819	1	0.737768	40.9175
red	GOTERM_BP_FAT	GO:0031327~negative regulation of cellular biosynthetic process	9	5.66038	0.0331492	1391560_AT, 1392107_AT, 1372094_AT, 1378359_AT, 1373910_AT, 1372869_AT, 1389278_AT, 1387779_AT, 1371737_AT	93	491	12092	2.38329	1	0.733387	41.6652
red	GOTERM_BP_FAT	GO:0048878~chemical homeostasis	9	5.66038	0.0334923	1387811_AT, 1387776_AT, 1368168_AT, 1369157_AT, 1369011_AT, 1387396_AT, 1388271_AT, 1384240_AT, 1390874_AT	93	492	12092	2.37844	1	0.724677	41.9952
red	GOTERM_BP_FAT	GO:0001944~vasculature development	6	3.77358	0.0344678	1387811_AT, 1387776_AT, 1392988_AT, 1378225_AT, 1388583_AT, 1384240_AT	93	237	12092	3.29168	1	0.723011	42.9242
red	GOTERM_BP_FAT	GO:0001944~vasculature development	6	3.77358	0.0344678	1387811_AT, 1387776_AT, 1392988_AT, 1378225_AT, 1388583_AT, 1384240_AT	93	237	12092	3.29168	1	0.723011	42.9242
red	GOTERM_BP_FAT	GO:0009890~negative regulation of biosynthetic process	9	5.66038	0.0366903	1391560_AT, 1392107_AT, 1372094_AT, 1378359_AT, 1373910_AT, 1372869_AT, 1389278_AT, 1387779_AT, 1371737_AT	93	501	12092	2.33572	1	0.733928	44.9888
red	GOTERM_BP_FAT	GO:0001775~cell activation	6	3.77358	0.0371949	1387811_AT, 1392107_AT, 1371258_AT, 1370098_AT, 1388583_AT, 1387277_AT	93	242	12092	3.22367	1	0.727629	45.4478
red	GOTERM_BP_FAT	GO:0001775~cell activation	6	3.77358	0.0371949	1387811_AT, 1392107_AT, 1371258_AT, 1370098_AT, 1388583_AT, 1387277_AT	93	242	12092	3.22367	1	0.727629	45.4478
red	GOTERM_BP_FAT	GO:0043066~negative regulation of apoptosis	7	4.40252	0.0412988	1387811_AT, 1395377_AT, 1387818_AT, 1387116_AT, 1383207_AT, 1371827_AT, 1379919_AT	93	333	12092	2.73318	1	0.754216	49.0489
red	GOTERM_BP_FAT	GO:0002263~cell activation during immune response	3	1.88679	0.0422654	1392107_AT, 1370098_AT, 1387277_AT	93	43	12092	9.07127	1	0.752069	49.864
red	GOTERM_BP_FAT	GO:0002366~leukocyte activation during immune response	3	1.88679	0.0422654	1392107_AT, 1370098_AT, 1387277_AT	93	43	12092	9.07127	1	0.752069	49.864
red	GOTERM_BP_FAT	GO:0008283~cell proliferation	6	3.77358	0.0436528	1387811_AT, 1388104_AT, 1388953_AT, 1378225_AT, 1388583_AT, 1383207_AT	93	253	12092	3.08351	1	0.753462	51.0127
red	GOTERM_BP_FAT	GO:0043069~negative regulation of programmed cell death	7	4.40252	0.0438711	1387811_AT, 1395377_AT, 1387818_AT, 1387116_AT, 1383207_AT, 1371827_AT, 1379919_AT	93	338	12092	2.69275	1	0.745463	51.1912
red	GOTERM_BP_FAT	GO:0042592~homeostatic process	11	6.91824	0.044383	1387811_AT, 1387776_AT, 1368168_AT, 1369157_AT, 1369011_AT, 1387277_AT, 1387396_AT, 1388271_AT, 1383207_AT, 1384240_AT, 1390874_AT	93	714	12092	2.00313	1	0.740037	51.6073
red	GOTERM_BP_FAT	GO:0060548~negative regulation of cell death	7	4.40252	0.0443974	1387811_AT, 1395377_AT, 1387818_AT, 1387116_AT, 1383207_AT, 1371827_AT, 1379919_AT	93	339	12092	2.68481	1	0.730773	51.619
red	GOTERM_BP_FAT	GO:0055080~cation homeostasis	6	3.77358	0.0494105	1387811_AT, 1387776_AT, 1387396_AT, 1388271_AT, 1384240_AT, 1390874_AT	93	262	12092	2.97759	1	0.759885	55.5211
red	GOTERM_BP_FAT	GO:0051336~regulation of hydrolase activity	6	3.77358	0.0500767	1387811_AT, 1387818_AT, 1387776_AT, 1369011_AT, 1384240_AT, 1379919_AT	93	263	12092	2.96627	1	0.75591	56.0169
red	GOTERM_BP_FAT	GO:0051336~regulation of hydrolase activity	6	3.77358	0.0500767	1387811_AT, 1387818_AT, 1387776_AT, 1369011_AT, 1384240_AT, 1379919_AT	93	263	12092	2.96627	1	0.75591	56.0169
red	GOTERM_BP_FAT	GO:0010863~positive regulation of phospholipase C activity	3	1.88679	0.0515314	1387811_AT, 1387776_AT, 1384240_AT	93	48	12092	8.12634	1	0.757527	57.0815
red	GOTERM_BP_FAT	GO:0007202~activation of phospholipase C activity	3	1.88679	0.0515314	1387811_AT, 1387776_AT, 1384240_AT	93	48	12092	8.12634	1	0.757527	57.0815
magenta	GOTERM_BP_FAT	GO:0030199~collagen fibril organization	6	4.7619	3.87399e-07	1387854_AT, 1370895_AT, 1370959_AT, 1388116_AT, 1376099_AT, 1392250_AT	87	22	12092	37.906	0.000353632	0.000353632	0.000604974
magenta	GOTERM_BP_FAT	GO:0001501~skeletal system development	11	8.73016	1.70742e-05	1387351_AT, 1387854_AT, 1370895_AT, 1381277_AT, 1370959_AT, 1367563_AT, 1393067_AT, 1367712_AT, 1388116_AT, 1367942_AT, 1398270_AT	87	264	12092	5.79119	0.015468	0.00776416	0.0266604
magenta	GOTERM_BP_FAT	GO:0030198~extracellular matrix organization	7	5.55556	3.6886e-05	1387854_AT, 1370895_AT, 1370959_AT, 1388116_AT, 1370161_AT, 1376099_AT, 1392250_AT	87	88	12092	11.0559	0.0331168	0.0111631	0.057587
magenta	GOTERM_BP_FAT	GO:0043588~skin development	5	3.96825	4.94552e-05	1387854_AT, 1370895_AT, 1370959_AT, 1388116_AT, 1376099_AT	87	29	12092	23.9635	0.0441495	0.011225	0.0772032
magenta	GOTERM_BP_FAT	GO:0043062~extracellular structure organization	8	6.34921	5.49084e-05	1387854_AT, 1370895_AT, 1370959_AT, 1367899_AT, 1388116_AT, 1370161_AT, 1376099_AT, 1392250_AT	87	138	12092	8.0573	0.0488968	0.00997645	0.0857126
magenta	GOTERM_BP_FAT	GO:0009611~response to wounding	12	9.52381	0.000198213	1370959_AT, 1367563_AT, 1389234_AT, 1367712_AT, 1367899_AT, 1386913_AT, 1368075_AT, 1376099_AT, 1398270_AT, 1391323_AT, 1392786_AT, 1377784_AT	87	424	12092	3.93364	0.165554	0.0297141	0.309089
magenta	GOTERM_BP_FAT	GO:0032964~collagen biosynthetic process	3	2.38095	0.000297219	1370959_AT, 1388116_AT, 1376099_AT	87	4	12092	104.241	0.23769	0.0333562	0.463141
magenta	GOTERM_BP_FAT	GO:0007178~transmembrane receptor protein serine/threonine kinase signaling pathway	6	4.7619	0.000303994	1387854_AT, 1390706_AT, 1370959_AT, 1371331_AT, 1370525_AT, 1398270_AT	87	83	12092	10.0474	0.242391	0.0303724	0.473674
magenta	GOTERM_BP_FAT	GO:0060348~bone development	6	4.7619	0.00187802	1370895_AT, 1367563_AT, 1393067_AT, 1388116_AT, 1367942_AT, 1398270_AT	87	124	12092	6.72525	0.82026	0.157705	2.89288
magenta	GOTERM_BP_FAT	GO:0060348~bone development	6	4.7619	0.00187802	1370895_AT, 1367563_AT, 1393067_AT, 1388116_AT, 1367942_AT, 1398270_AT	87	124	12092	6.72525	0.82026	0.157705	2.89288
magenta	GOTERM_BP_FAT	GO:0007584~response to nutrient	7	5.55556	0.00344933	1395347_AT, 1371357_AT, 1367563_AT, 1393067_AT, 1388116_AT, 1398270_AT, 1377784_AT	87	206	12092	4.72291	0.957348	0.24933	5.25292
magenta	GOTERM_BP_FAT	GO:0048545~response to steroid hormone stimulus	8	6.34921	0.00462016	1395347_AT, 1371357_AT, 1367563_AT, 1393067_AT, 1388433_AT, 1388116_AT, 1370810_AT, 1369926_AT	87	291	12092	3.82099	0.985418	0.296953	6.97643
magenta	GOTERM_BP_FAT	GO:0010033~response to organic substance	15	11.9048	0.00558244	1371357_AT, 1370959_AT, 1371369_AT, 1393067_AT, 1367899_AT, 1367942_AT, 1370810_AT, 1369926_AT, 1395347_AT, 1367563_AT, 1388433_AT, 1367712_AT, 1388116_AT, 1391323_AT, 1377784_AT	87	928	12092	2.24658	0.99397	0.325078	8.37094
magenta	GOTERM_BP_FAT	GO:0008544~epidermis development	5	3.96825	0.00618061	1387854_AT, 1370895_AT, 1370959_AT, 1388116_AT, 1376099_AT	87	103	12092	6.74701	0.996519	0.332566	9.22789
magenta	GOTERM_BP_FAT	GO:0001944~vasculature development	7	5.55556	0.0067875	1387854_AT, 1370959_AT, 1393067_AT, 1388116_AT, 1386913_AT, 1376099_AT, 1392250_AT	87	237	12092	4.10515	0.998007	0.339356	10.0897
magenta	GOTERM_BP_FAT	GO:0007398~ectoderm development	5	3.96825	0.00827466	1387854_AT, 1370895_AT, 1370959_AT, 1388116_AT, 1376099_AT	87	112	12092	6.20484	0.999493	0.377578	12.1692
magenta	GOTERM_BP_FAT	GO:0001503~ossification	5	3.96825	0.00827466	1370895_AT, 1367563_AT, 1393067_AT, 1388116_AT, 1398270_AT	87	112	12092	6.20484	0.999493	0.377578	12.1692
magenta	GOTERM_BP_FAT	GO:0032963~collagen metabolic process	3	2.38095	0.00961718	1370959_AT, 1388116_AT, 1376099_AT	87	21	12092	19.8555	0.999853	0.404884	14.0077
magenta	GOTERM_BP_FAT	GO:0009725~response to hormone stimulus	10	7.93651	0.0101368	1395347_AT, 1371357_AT, 1367563_AT, 1393067_AT, 1388433_AT, 1367712_AT, 1388116_AT, 1370810_AT, 1369926_AT, 1377784_AT	87	510	12092	2.72526	0.999909	0.403564	14.7095
magenta	GOTERM_BP_FAT	GO:0044259~multicellular organismal macromolecule metabolic process	3	2.38095	0.0105304	1370959_AT, 1388116_AT, 1376099_AT	87	22	12092	18.953	0.999937	0.398721	15.2376
magenta	GOTERM_BP_FAT	GO:0051591~response to cAMP	4	3.1746	0.0105923	1367563_AT, 1393067_AT, 1388116_AT, 1370810_AT	87	64	12092	8.68678	0.99994	0.384992	15.3205
magenta	GOTERM_BP_FAT	GO:0007167~enzyme linked receptor protein signaling pathway	7	5.55556	0.0146574	1387854_AT, 1390706_AT, 1370959_AT, 1371331_AT, 1393067_AT, 1370525_AT, 1398270_AT	87	280	12092	3.47471	0.999999	0.473742	20.5935
magenta	GOTERM_BP_FAT	GO:0031667~response to nutrient levels	7	5.55556	0.015133	1395347_AT, 1371357_AT, 1367563_AT, 1393067_AT, 1388116_AT, 1398270_AT, 1377784_AT	87	282	12092	3.45007	0.999999	0.454093	21.1899
magenta	GOTERM_BP_FAT	GO:0044236~multicellular organismal metabolic process	3	2.38095	0.0156378	1370959_AT, 1388116_AT, 1376099_AT	87	27	12092	15.4432	0.999999	0.450962	21.8183
magenta	GOTERM_BP_FAT	GO:0030193~regulation of blood coagulation	3	2.38095	0.0156378	1367899_AT, 1386913_AT, 1392250_AT	87	27	12092	15.4432	0.999999	0.450962	21.8183
magenta	GOTERM_BP_FAT	GO:0060349~bone morphogenesis	3	2.38095	0.0167637	1393067_AT, 1388116_AT, 1367942_AT	87	28	12092	14.8916	1	0.460655	23.2032
magenta	GOTERM_BP_FAT	GO:0009719~response to endogenous stimulus	10	7.93651	0.0203056	1395347_AT, 1371357_AT, 1367563_AT, 1393067_AT, 1388433_AT, 1367712_AT, 1388116_AT, 1370810_AT, 1369926_AT, 1377784_AT	87	573	12092	2.42563	1	0.500275	27.4115
magenta	GOTERM_BP_FAT	GO:0009991~response to extracellular stimulus	7	5.55556	0.0204942	1395347_AT, 1371357_AT, 1367563_AT, 1393067_AT, 1388116_AT, 1398270_AT, 1377784_AT	87	302	12092	3.22159	1	0.490945	27.6294
magenta	GOTERM_BP_FAT	GO:0043434~response to peptide hormone stimulus	6	4.7619	0.0209028	1367563_AT, 1393067_AT, 1367712_AT, 1388116_AT, 1370810_AT, 1377784_AT	87	222	12092	3.75645	1	0.485754	28.0994
magenta	GOTERM_BP_FAT	GO:0050818~regulation of coagulation	3	2.38095	0.021598	1367899_AT, 1386913_AT, 1392250_AT	87	32	12092	13.0302	1	0.485469	28.8925
magenta	GOTERM_BP_FAT	GO:0001568~blood vessel development	6	4.7619	0.023923	1387854_AT, 1370959_AT, 1393067_AT, 1388116_AT, 1376099_AT, 1392250_AT	87	230	12092	3.62579	1	0.509896	31.486
magenta	GOTERM_BP_FAT	GO:0030509~BMP signaling pathway	3	2.38095	0.0242062	1371331_AT, 1370525_AT, 1398270_AT	87	34	12092	12.2637	1	0.502982	31.7957
magenta	GOTERM_BP_FAT	GO:0060249~anatomical structure homeostasis	4	3.1746	0.0309099	1367899_AT, 1368012_AT, 1367942_AT, 1368075_AT	87	96	12092	5.79119	1	0.58049	38.7568
magenta	GOTERM_BP_FAT	GO:0035295~tube development	6	4.7619	0.0317151	1367658_AT, 1367563_AT, 1390606_AT, 1386913_AT, 1368075_AT, 1398270_AT	87	248	12092	3.36263	1	0.579134	39.5467
magenta	GOTERM_BP_FAT	GO:0035295~tube development	6	4.7619	0.0317151	1367658_AT, 1367563_AT, 1390606_AT, 1386913_AT, 1368075_AT, 1398270_AT	87	248	12092	3.36263	1	0.579134	39.5467
magenta	GOTERM_BP_FAT	GO:0006979~response to oxidative stress	5	3.96825	0.0413524	1368322_AT, 1375862_AT, 1388116_AT, 1369926_AT, 1377784_AT	87	183	12092	3.7975	1	0.667676	48.2894
magenta	GOTERM_BP_FAT	GO:0051270~regulation of cell motion	5	3.96825	0.0434645	1383917_AT, 1393067_AT, 1368851_AT, 1367899_AT, 1386913_AT	87	186	12092	3.73625	1	0.67599	50.0402
magenta	GOTERM_BP_FAT	GO:0030324~lung development	4	3.1746	0.0435292	1367563_AT, 1390606_AT, 1386913_AT, 1368075_AT	87	110	12092	5.05413	1	0.666526	50.0929
magenta	GOTERM_BP_FAT	GO:0030323~respiratory tube development	4	3.1746	0.0455129	1367563_AT, 1390606_AT, 1386913_AT, 1368075_AT	87	112	12092	4.96388	1	0.673451	51.685
magenta	GOTERM_BP_FAT	GO:0033273~response to vitamin	4	3.1746	0.0465215	1371357_AT, 1367563_AT, 1393067_AT, 1398270_AT	87	113	12092	4.91995	1	0.66289	52.4762
magenta	GOTERM_BP_FAT	GO:0048705~skeletal system morphogenesis	4	3.1746	0.0485717	1381277_AT, 1393067_AT, 1388116_AT, 1367942_AT	87	115	12092	4.83438	1	0.670032	54.0471
magenta	GOTERM_BP_FAT	GO:0060541~respiratory system development	4	3.1746	0.0506659	1367563_AT, 1390606_AT, 1386913_AT, 1368075_AT	87	117	12092	4.75174	1	0.677051	55.6015
greenyellow	GOTERM_BP_FAT	GO:0016054~organic acid catabolic process	9	7.31707	4.85755e-07	1371012_AT, 1367755_AT, 1368283_AT, 1387783_A_AT, 1367672_AT, 1370936_AT, 1369864_A_AT, 1367798_AT, 1398282_AT	89	97	12092	12.606	0.000425431	0.000212738	0.000754521
greenyellow	GOTERM_BP_FAT	GO:0046395~carboxylic acid catabolic process	9	7.31707	4.85755e-07	1371012_AT, 1367755_AT, 1368283_AT, 1387783_A_AT, 1367672_AT, 1370936_AT, 1369864_A_AT, 1367798_AT, 1398282_AT	89	97	12092	12.606	0.000425431	0.000212738	0.000754521
greenyellow	GOTERM_BP_FAT	GO:0016054~organic acid catabolic process	9	7.31707	4.85755e-07	1371012_AT, 1367755_AT, 1368283_AT, 1387783_A_AT, 1367672_AT, 1370936_AT, 1369864_A_AT, 1367798_AT, 1398282_AT	89	97	12092	12.606	0.000425431	0.000212738	0.000754521
greenyellow	GOTERM_BP_FAT	GO:0046395~carboxylic acid catabolic process	9	7.31707	4.85755e-07	1371012_AT, 1367755_AT, 1368283_AT, 1387783_A_AT, 1367672_AT, 1370936_AT, 1369864_A_AT, 1367798_AT, 1398282_AT	89	97	12092	12.606	0.000425431	0.000212738	0.000754521
greenyellow	GOTERM_BP_FAT	GO:0006631~fatty acid metabolic process	9	7.31707	6.54045e-05	1371012_AT, 1393403_AT, 1368283_AT, 1387783_A_AT, 1367672_AT, 1370237_AT, 1371076_AT, 1367638_AT, 1369701_AT	89	188	12092	6.50418	0.0556857	0.0189175	0.101545
greenyellow	GOTERM_BP_FAT	GO:0030258~lipid modification	6	4.87805	0.000114729	1371012_AT, 1368283_AT, 1387783_A_AT, 1369050_AT, 1367672_AT, 1367638_AT	89	66	12092	12.3514	0.0956223	0.0199009	0.17806
greenyellow	GOTERM_BP_FAT	GO:0006790~sulfur metabolic process	7	5.69106	0.000146197	1387859_AT, 1398378_AT, 1367755_AT, 1368253_AT, 1367798_AT, 1387672_AT, 1369701_AT	89	110	12092	8.64597	0.120215	0.0211201	0.226847
greenyellow	GOTERM_BP_FAT	GO:0006732~coenzyme metabolic process	8	6.50407	0.000161039	1387859_AT, 1373017_AT, 1398378_AT, 1388118_AT, 1367909_AT, 1387672_AT, 1367638_AT, 1398282_AT	89	160	12092	6.79326	0.131581	0.0199527	0.249849
greenyellow	GOTERM_BP_FAT	GO:0006732~coenzyme metabolic process	8	6.50407	0.000161039	1387859_AT, 1373017_AT, 1398378_AT, 1388118_AT, 1367909_AT, 1387672_AT, 1367638_AT, 1398282_AT	89	160	12092	6.79326	0.131581	0.0199527	0.249849
greenyellow	GOTERM_BP_FAT	GO:0044242~cellular lipid catabolic process	6	4.87805	0.000173577	1371012_AT, 1393403_AT, 1368283_AT, 1387783_A_AT, 1367672_AT, 1369701_AT	89	72	12092	11.3221	0.141069	0.0188288	0.269277
greenyellow	GOTERM_BP_FAT	GO:0044242~cellular lipid catabolic process	6	4.87805	0.000173577	1371012_AT, 1393403_AT, 1368283_AT, 1387783_A_AT, 1367672_AT, 1369701_AT	89	72	12092	11.3221	0.141069	0.0188288	0.269277
greenyellow	GOTERM_BP_FAT	GO:0034440~lipid oxidation	5	4.06504	0.000215931	1371012_AT, 1368283_AT, 1387783_A_AT, 1367672_AT, 1367638_AT	89	41	12092	16.5689	0.172359	0.0208002	0.33488
greenyellow	GOTERM_BP_FAT	GO:0019395~fatty acid oxidation	5	4.06504	0.000215931	1371012_AT, 1368283_AT, 1387783_A_AT, 1367672_AT, 1367638_AT	89	41	12092	16.5689	0.172359	0.0208002	0.33488
greenyellow	GOTERM_BP_FAT	GO:0009719~response to endogenous stimulus	14	11.3821	0.000241629	1368059_AT, 1367994_AT, 1388300_AT, 1367755_AT, 1387023_AT, 1370237_AT, 1369864_A_AT, 1369577_AT, 1371076_AT, 1371668_AT, 1369701_AT, 1393403_AT, 1387783_A_AT, 1387243_AT	89	573	12092	3.31957	0.190787	0.0209468	0.374664
greenyellow	GOTERM_BP_FAT	GO:0006805~xenobiotic metabolic process	4	3.25203	0.000674906	1387023_AT, 1367871_AT, 1387243_AT, 1398282_AT	89	24	12092	22.6442	0.446458	0.04809	1.04321
greenyellow	GOTERM_BP_FAT	GO:0009069~serine family amino acid metabolic process	4	3.25203	0.000762919	1387859_AT, 1367755_AT, 1370936_AT, 1369864_A_AT	89	25	12092	21.7384	0.48756	0.0501286	1.1785
greenyellow	GOTERM_BP_FAT	GO:0009063~cellular amino acid catabolic process	5	4.06504	0.000823451	1367755_AT, 1370936_AT, 1369864_A_AT, 1367798_AT, 1398282_AT	89	58	12092	11.7125	0.514046	0.0469704	1.27144
greenyellow	GOTERM_BP_FAT	GO:0009410~response to xenobiotic stimulus	4	3.25203	0.000960095	1387023_AT, 1367871_AT, 1387243_AT, 1398282_AT	89	27	12092	20.1282	0.568914	0.0512315	1.48096
greenyellow	GOTERM_BP_FAT	GO:0009725~response to hormone stimulus	12	9.7561	0.00114075	1368059_AT, 1367994_AT, 1367755_AT, 1393403_AT, 1387783_A_AT, 1387023_AT, 1370237_AT, 1369577_AT, 1371076_AT, 1387243_AT, 1371668_AT, 1369701_AT	89	510	12092	3.19683	0.632071	0.0571194	1.75731
greenyellow	GOTERM_BP_FAT	GO:0009310~amine catabolic process	5	4.06504	0.00133841	1367755_AT, 1370936_AT, 1369864_A_AT, 1367798_AT, 1398282_AT	89	66	12092	10.2928	0.690634	0.0631006	2.05885
greenyellow	GOTERM_BP_FAT	GO:0006575~cellular amino acid derivative metabolic process	7	5.69106	0.00139237	1398378_AT, 1368253_AT, 1370936_AT, 1367798_AT, 1387672_AT, 1398282_AT, 1369701_AT	89	168	12092	5.66105	0.704936	0.0622203	2.14102
greenyellow	GOTERM_BP_FAT	GO:0042537~benzene and derivative metabolic process	3	2.43902	0.00142505	1387023_AT, 1387243_AT, 1398282_AT	89	8	12092	50.9494	0.713275	0.0605509	2.19075
greenyellow	GOTERM_BP_FAT	GO:0009062~fatty acid catabolic process	4	3.25203	0.00223558	1371012_AT, 1368283_AT, 1387783_A_AT, 1367672_AT	89	36	12092	15.0961	0.859221	0.0891347	3.41669
greenyellow	GOTERM_BP_FAT	GO:0010033~response to organic substance	16	13.0081	0.00267038	1368059_AT, 1367994_AT, 1367755_AT, 1388300_AT, 1387023_AT, 1370237_AT, 1369864_A_AT, 1369577_AT, 1371076_AT, 1371668_AT, 1398282_AT, 1369701_AT, 1370377_AT, 1393403_AT, 1387783_A_AT, 1387243_AT	89	928	12092	2.3425	0.903901	0.101	4.06837
greenyellow	GOTERM_BP_FAT	GO:0009071~serine family amino acid catabolic process	3	2.43902	0.00275972	1367755_AT, 1370936_AT, 1369864_A_AT	89	11	12092	37.0541	0.911154	0.0999046	4.20177
greenyellow	GOTERM_BP_FAT	GO:0016042~lipid catabolic process	6	4.87805	0.00291252	1371012_AT, 1393403_AT, 1368283_AT, 1387783_A_AT, 1367672_AT, 1369701_AT	89	134	12092	6.08352	0.922315	0.100991	4.42952
greenyellow	GOTERM_BP_FAT	GO:0016042~lipid catabolic process	6	4.87805	0.00291252	1371012_AT, 1393403_AT, 1368283_AT, 1387783_A_AT, 1367672_AT, 1369701_AT	89	134	12092	6.08352	0.922315	0.100991	4.42952
greenyellow	GOTERM_BP_FAT	GO:0007584~response to nutrient	7	5.69106	0.00386631	1368059_AT, 1367994_AT, 1387783_A_AT, 1369864_A_AT, 1367798_AT, 1371668_AT, 1398282_AT	89	206	12092	4.61678	0.966408	0.126929	5.83973
greenyellow	GOTERM_BP_FAT	GO:0031667~response to nutrient levels	8	6.50407	0.00442294	1368059_AT, 1367994_AT, 1387783_A_AT, 1369864_A_AT, 1367798_AT, 1371668_AT, 1398282_AT, 1369701_AT	89	282	12092	3.85433	0.979413	0.138732	6.6537
greenyellow	GOTERM_BP_FAT	GO:0046498~S-adenosylhomocysteine metabolic process	3	2.43902	0.00450177	1368253_AT, 1367798_AT, 1387672_AT	89	14	12092	29.114	0.980792	0.136177	6.76844
greenyellow	GOTERM_BP_FAT	GO:0048545~response to steroid hormone stimulus	8	6.50407	0.005242	1367994_AT, 1367755_AT, 1387783_A_AT, 1387023_AT, 1369577_AT, 1387243_AT, 1371668_AT, 1369701_AT	89	291	12092	3.73512	0.989989	0.151624	7.83947
greenyellow	GOTERM_BP_FAT	GO:0009991~response to extracellular stimulus	8	6.50407	0.00639267	1368059_AT, 1367994_AT, 1387783_A_AT, 1369864_A_AT, 1367798_AT, 1371668_AT, 1398282_AT, 1369701_AT	89	302	12092	3.59908	0.996368	0.176113	9.48151
greenyellow	GOTERM_BP_FAT	GO:0005996~monosaccharide metabolic process	7	5.69106	0.00657533	1389265_AT, 1386975_AT, 1388118_AT, 1367909_AT, 1368009_AT, 1369864_A_AT, 1387672_AT	89	230	12092	4.13503	0.996908	0.175216	9.73964
greenyellow	GOTERM_BP_FAT	GO:0005996~monosaccharide metabolic process	7	5.69106	0.00657533	1389265_AT, 1386975_AT, 1388118_AT, 1367909_AT, 1368009_AT, 1369864_A_AT, 1387672_AT	89	230	12092	4.13503	0.996908	0.175216	9.73964
greenyellow	GOTERM_BP_FAT	GO:0005996~monosaccharide metabolic process	7	5.69106	0.00657533	1389265_AT, 1386975_AT, 1388118_AT, 1367909_AT, 1368009_AT, 1369864_A_AT, 1387672_AT	89	230	12092	4.13503	0.996908	0.175216	9.73964
greenyellow	GOTERM_BP_FAT	GO:0008202~steroid metabolic process	6	4.87805	0.00756193	1373686_AT, 1393403_AT, 1371358_AT, 1367672_AT, 1370808_AT, 1369701_AT	89	168	12092	4.85233	0.998705	0.193053	11.122
greenyellow	GOTERM_BP_FAT	GO:0006006~glucose metabolic process	6	4.87805	0.00914723	1389265_AT, 1386975_AT, 1388118_AT, 1367909_AT, 1369864_A_AT, 1387672_AT	89	176	12092	4.63177	0.999681	0.222411	13.3019
greenyellow	GOTERM_BP_FAT	GO:0042493~response to drug	8	6.50407	0.00969989	1367917_AT, 1367994_AT, 1387783_A_AT, 1370237_AT, 1371076_AT, 1387243_AT, 1369701_AT, 1370377_AT	89	327	12092	3.32392	0.999804	0.22798	14.05
greenyellow	GOTERM_BP_FAT	GO:0008203~cholesterol metabolic process	4	3.25203	0.0154819	1393403_AT, 1367672_AT, 1370808_AT, 1369701_AT	89	72	12092	7.54806	0.999999	0.323296	21.5228
greenyellow	GOTERM_BP_FAT	GO:0019318~hexose metabolic process	6	4.87805	0.0161699	1389265_AT, 1386975_AT, 1388118_AT, 1367909_AT, 1369864_A_AT, 1387672_AT	89	203	12092	4.01572	0.999999	0.327453	22.3703
greenyellow	GOTERM_BP_FAT	GO:0006635~fatty acid beta-oxidation	3	2.43902	0.0163333	1368283_AT, 1387783_A_AT, 1367672_AT	89	27	12092	15.0961	0.999999	0.322871	22.5703
greenyellow	GOTERM_BP_FAT	GO:0051259~protein oligomerization	6	4.87805	0.0187934	1387145_AT, 1370232_AT, 1367662_AT, 1368085_AT, 1387672_AT, 1369701_AT	89	211	12092	3.86346	1	0.346979	25.5242
greenyellow	GOTERM_BP_FAT	GO:0016125~sterol metabolic process	4	3.25203	0.0191452	1393403_AT, 1367672_AT, 1370808_AT, 1369701_AT	89	78	12092	6.96744	1	0.345147	25.9379
greenyellow	GOTERM_BP_FAT	GO:0043200~response to amino acid stimulus	3	2.43902	0.0225464	1367755_AT, 1369864_A_AT, 1369701_AT	89	32	12092	12.7374	1	0.385678	29.8281
greenyellow	GOTERM_BP_FAT	GO:0043434~response to peptide hormone stimulus	6	4.87805	0.0228392	1367755_AT, 1370237_AT, 1369577_AT, 1371076_AT, 1371668_AT, 1369701_AT	89	222	12092	3.67203	1	0.382381	30.1538
greenyellow	GOTERM_BP_FAT	GO:0043434~response to peptide hormone stimulus	6	4.87805	0.0228392	1367755_AT, 1370237_AT, 1369577_AT, 1371076_AT, 1371668_AT, 1369701_AT	89	222	12092	3.67203	1	0.382381	30.1538
greenyellow	GOTERM_BP_FAT	GO:0019748~secondary metabolic process	4	3.25203	0.0285911	1388118_AT, 1367909_AT, 1387243_AT, 1398282_AT	89	91	12092	5.9721	1	0.446199	36.2741
greenyellow	GOTERM_BP_FAT	GO:0070271~protein complex biogenesis	8	6.50407	0.0313529	1387145_AT, 1370232_AT, 1367662_AT, 1390326_AT, 1371030_AT, 1368085_AT, 1387672_AT, 1369701_AT	89	415	12092	2.61909	1	0.462115	39.0309
greenyellow	GOTERM_BP_FAT	GO:0006461~protein complex assembly	8	6.50407	0.0313529	1387145_AT, 1370232_AT, 1367662_AT, 1390326_AT, 1371030_AT, 1368085_AT, 1387672_AT, 1369701_AT	89	415	12092	2.61909	1	0.462115	39.0309
greenyellow	GOTERM_BP_FAT	GO:0046496~nicotinamide nucleotide metabolic process	3	2.43902	0.0357417	1388118_AT, 1367909_AT, 1398282_AT	89	41	12092	9.94135	1	0.492552	43.1833
greenyellow	GOTERM_BP_FAT	GO:0006769~nicotinamide metabolic process	3	2.43902	0.0373546	1388118_AT, 1367909_AT, 1398282_AT	89	42	12092	9.70465	1	0.500816	44.6417
greenyellow	GOTERM_BP_FAT	GO:0019362~pyridine nucleotide metabolic process	3	2.43902	0.0389951	1388118_AT, 1367909_AT, 1398282_AT	89	43	12092	9.47897	1	0.508893	46.0891
greenyellow	GOTERM_BP_FAT	GO:0009820~alkaloid metabolic process	3	2.43902	0.0389951	1388118_AT, 1367909_AT, 1398282_AT	89	43	12092	9.47897	1	0.508893	46.0891
greenyellow	GOTERM_BP_FAT	GO:0001101~response to acid	3	2.43902	0.044077	1367755_AT, 1369864_A_AT, 1369701_AT	89	46	12092	8.86077	1	0.538964	50.3512
greenyellow	GOTERM_BP_FAT	GO:0044264~cellular polysaccharide metabolic process	3	2.43902	0.045823	1389265_AT, 1368009_AT, 1387672_AT	89	47	12092	8.67224	1	0.54624	51.7412
greenyellow	GOTERM_BP_FAT	GO:0010243~response to organic nitrogen	4	3.25203	0.0481674	1388300_AT, 1367755_AT, 1369864_A_AT, 1369701_AT	89	112	12092	4.85233	1	0.557776	53.5505
greenyellow	GOTERM_BP_FAT	GO:0033273~response to vitamin	4	3.25203	0.0492291	1368059_AT, 1369864_A_AT, 1371668_AT, 1398282_AT	89	113	12092	4.80939	1	0.559098	54.3488
greenyellow	GOTERM_BP_FAT	GO:0006733~oxidoreduction coenzyme metabolic process	3	2.43902	0.054922	1388118_AT, 1367909_AT, 1398282_AT	89	52	12092	7.83838	1	0.586721	58.4148
cyan	GOTERM_BP_FAT	GO:0044271~nitrogen compound biosynthetic process	10	9.43396	0.000110514	1387867_AT, 1367720_AT, 1372907_AT, 1367838_AT, 1391417_AT, 1382348_AT, 1368915_AT, 1369962_AT, 1368863_AT, 1383395_AT	71	329	12092	5.17659	0.0807677	0.0807677	0.168422
cyan	GOTERM_BP_FAT	GO:0006575~cellular amino acid derivative metabolic process	7	6.60377	0.000413551	1387867_AT, 1367838_AT, 1369799_AT, 1368915_AT, 1369986_AT, 1383395_AT, 1371942_AT	71	168	12092	7.09624	0.27035	0.145805	0.628887
cyan	GOTERM_BP_FAT	GO:0008610~lipid biosynthetic process	7	6.60377	0.0056398	1389906_AT, 1375944_AT, 1388426_AT, 1390777_AT, 1386990_AT, 1391045_AT, 1367857_AT	71	281	12092	4.24259	0.986562	0.659528	8.26452
cyan	GOTERM_BP_FAT	GO:0051186~cofactor metabolic process	6	5.66038	0.00622534	1367720_AT, 1367838_AT, 1375944_AT, 1368915_AT, 1369986_AT, 1371942_AT	71	202	12092	5.05871	0.991422	0.613919	9.08498
cyan	GOTERM_BP_FAT	GO:0042493~response to drug	7	6.60377	0.011477	1367720_AT, 1387679_AT, 1369799_AT, 1392792_AT, 1388426_AT, 1397587_AT, 1371942_AT	71	327	12092	3.64578	0.999849	0.769155	16.1431
cyan	GOTERM_BP_FAT	GO:0006749~glutathione metabolic process	3	2.83019	0.0121255	1367838_AT, 1369986_AT, 1371942_AT	71	29	12092	17.6183	0.999908	0.734996	16.9782
cyan	GOTERM_BP_FAT	GO:0006732~coenzyme metabolic process	5	4.71698	0.0137702	1367838_AT, 1375944_AT, 1368915_AT, 1369986_AT, 1371942_AT	71	160	12092	5.32218	0.999974	0.690866	19.0615
cyan	GOTERM_BP_FAT	GO:0051188~cofactor biosynthetic process	4	3.77358	0.0166355	1367720_AT, 1375944_AT, 1368915_AT, 1369986_AT	71	93	12092	7.32516	0.999997	0.721486	22.5747
cyan	GOTERM_BP_FAT	GO:0009165~nucleotide biosynthetic process	5	4.71698	0.0254817	1372907_AT, 1382348_AT, 1368915_AT, 1369962_AT, 1368863_AT	71	193	12092	4.41217	1	0.805838	32.5431
cyan	GOTERM_BP_FAT	GO:0006790~sulfur metabolic process	4	3.77358	0.025817	1367838_AT, 1391417_AT, 1369986_AT, 1371942_AT	71	110	12092	6.19309	1	0.784145	32.8962
cyan	GOTERM_BP_FAT	GO:0034404~nucleobase, nucleoside and nucleotide biosynthetic process	5	4.71698	0.0285522	1372907_AT, 1382348_AT, 1368915_AT, 1369962_AT, 1368863_AT	71	200	12092	4.25775	1	0.793339	35.713
cyan	GOTERM_BP_FAT	GO:0034654~nucleobase, nucleoside, nucleotide and nucleic acid biosynthetic process	5	4.71698	0.0285522	1372907_AT, 1382348_AT, 1368915_AT, 1369962_AT, 1368863_AT	71	200	12092	4.25775	1	0.793339	35.713
cyan	GOTERM_BP_FAT	GO:0009991~response to extracellular stimulus	6	5.66038	0.0304356	1367720_AT, 1390795_AT, 1388426_AT, 1370036_AT, 1369664_AT, 1367857_AT	71	302	12092	3.38364	1	0.791986	37.5879
cyan	GOTERM_BP_FAT	GO:0009991~response to extracellular stimulus	6	5.66038	0.0304356	1367720_AT, 1390795_AT, 1388426_AT, 1370036_AT, 1369664_AT, 1367857_AT	71	302	12092	3.38364	1	0.791986	37.5879
cyan	GOTERM_BP_FAT	GO:0007584~response to nutrient	5	4.71698	0.031353	1367720_AT, 1390795_AT, 1388426_AT, 1370036_AT, 1367857_AT	71	206	12092	4.13373	1	0.780652	38.4825
cyan	GOTERM_BP_FAT	GO:0006518~peptide metabolic process	3	2.83019	0.0351037	1367838_AT, 1369986_AT, 1371942_AT	71	51	12092	10.0182	1	0.798457	42.017
cyan	GOTERM_BP_FAT	GO:0009260~ribonucleotide biosynthetic process	4	3.77358	0.0379629	1372907_AT, 1382348_AT, 1369962_AT, 1368863_AT	71	128	12092	5.32218	1	0.805709	44.5829
lightcyan	GOTERM_BP_FAT	GO:0000375~RNA splicing, via transesterification reactions	6	7.05882	0.000364775	1392461_AT, 1373195_AT, 1392758_AT, 1388436_AT, 1385676_AT, 1387048_AT	62	122	12092	9.59175	0.209973	0.209973	0.542811
lightcyan	GOTERM_BP_FAT	GO:0000377~RNA splicing, via transesterification reactions with bulged adenosine as nucleophile	6	7.05882	0.000364775	1392461_AT, 1373195_AT, 1392758_AT, 1388436_AT, 1385676_AT, 1387048_AT	62	122	12092	9.59175	0.209973	0.209973	0.542811
lightcyan	GOTERM_BP_FAT	GO:0000398~nuclear mRNA splicing, via spliceosome	6	7.05882	0.000364775	1392461_AT, 1373195_AT, 1392758_AT, 1388436_AT, 1385676_AT, 1387048_AT	62	122	12092	9.59175	0.209973	0.209973	0.542811
lightcyan	GOTERM_BP_FAT	GO:0008380~RNA splicing	6	7.05882	0.00204638	1392461_AT, 1373195_AT, 1392758_AT, 1388436_AT, 1385676_AT, 1387048_AT	62	179	12092	6.53739	0.733749	0.484005	3.00979
lightcyan	GOTERM_BP_FAT	GO:0006397~mRNA processing	6	7.05882	0.00407272	1392461_AT, 1373195_AT, 1392758_AT, 1388436_AT, 1385676_AT, 1387048_AT	62	210	12092	5.57235	0.928378	0.584712	5.90666
lightcyan	GOTERM_BP_FAT	GO:0016071~mRNA metabolic process	6	7.05882	0.00749696	1392461_AT, 1373195_AT, 1392758_AT, 1388436_AT, 1385676_AT, 1387048_AT	62	243	12092	4.81561	0.992259	0.703385	10.6192
lightcyan	GOTERM_BP_FAT	GO:0006396~RNA processing	7	8.23529	0.00935186	1372661_AT, 1392461_AT, 1373195_AT, 1392758_AT, 1388436_AT, 1385676_AT, 1387048_AT	62	360	12092	3.79229	0.997688	0.702977	13.0792
lightcyan	GOTERM_BP_FAT	GO:0008104~protein localization	9	10.5882	0.0169521	1371843_AT, 1372519_AT, 1371428_AT, 1398827_AT, 1372709_AT, 1371780_AT, 1372464_AT, 1374938_AT, 1398259_AT	62	658	12092	2.66761	0.999984	0.793582	22.5137
lightcyan	GOTERM_BP_FAT	GO:0015031~protein transport	8	9.41176	0.0200163	1371843_AT, 1372519_AT, 1371428_AT, 1372709_AT, 1371780_AT, 1372464_AT, 1374938_AT, 1398259_AT	62	549	12092	2.842	0.999998	0.804602	26.0398
lightcyan	GOTERM_BP_FAT	GO:0045184~establishment of protein localization	8	9.41176	0.0209231	1371843_AT, 1372519_AT, 1371428_AT, 1372709_AT, 1371780_AT, 1372464_AT, 1374938_AT, 1398259_AT	62	554	12092	2.81635	0.999999	0.780796	27.0542
lightcyan	GOTERM_BP_FAT	GO:0005996~monosaccharide metabolic process	5	5.88235	0.0286172	1390769_AT, 1386917_AT, 1390172_AT, 1386960_AT, 1387375_AT	62	230	12092	4.23983	1	0.846743	35.1539
lightcyan	GOTERM_BP_FAT	GO:0051028~mRNA transport	3	3.52941	0.0334548	1372519_AT, 1398259_AT, 1387048_AT	62	57	12092	10.2649	1	0.864438	39.8083
lightcyan	GOTERM_BP_FAT	GO:0045454~cell redox homeostasis	3	3.52941	0.0401616	1372067_AT, 1374456_AT, 1388523_AT	62	63	12092	9.28725	1	0.889931	45.7471
lightcyan	GOTERM_BP_FAT	GO:0050658~RNA transport	3	3.52941	0.0413252	1372519_AT, 1398259_AT, 1387048_AT	62	64	12092	9.14214	1	0.877198	46.7201
lightcyan	GOTERM_BP_FAT	GO:0050657~nucleic acid transport	3	3.52941	0.0413252	1372519_AT, 1398259_AT, 1387048_AT	62	64	12092	9.14214	1	0.877198	46.7201
lightcyan	GOTERM_BP_FAT	GO:0051236~establishment of RNA localization	3	3.52941	0.0413252	1372519_AT, 1398259_AT, 1387048_AT	62	64	12092	9.14214	1	0.877198	46.7201
lightcyan	GOTERM_BP_FAT	GO:0006403~RNA localization	3	3.52941	0.0436903	1372519_AT, 1398259_AT, 1387048_AT	62	66	12092	8.8651	1	0.872719	48.6477
pink	GOTERM_BP_FAT	GO:0051297~centrosome organization	3	2.30769	0.00951972	1377062_AT, 1379538_AT, 1374956_AT	79	23	12092	19.9648	0.999928	0.999928	14.0214
pink	GOTERM_BP_FAT	GO:0031023~microtubule organizing center organization	3	2.30769	0.0120774	1377062_AT, 1379538_AT, 1374956_AT	79	26	12092	17.6611	0.999995	0.997659	17.4616
pink	GOTERM_BP_FAT	GO:0051603~proteolysis involved in cellular protein catabolic process	7	5.38462	0.0148402	1370196_AT, 1372356_AT, 1387784_AT, 1388440_AT, 1393491_AT, 1367922_AT, 1398417_AT	79	310	12092	3.45627	1	0.993049	21.0329
pink	GOTERM_BP_FAT	GO:0044257~cellular protein catabolic process	7	5.38462	0.0154949	1370196_AT, 1372356_AT, 1387784_AT, 1388440_AT, 1393491_AT, 1367922_AT, 1398417_AT	79	313	12092	3.42314	1	0.979602	21.8575
pink	GOTERM_BP_FAT	GO:0030163~protein catabolic process	7	5.38462	0.0203804	1370196_AT, 1372356_AT, 1387784_AT, 1388440_AT, 1393491_AT, 1367922_AT, 1398417_AT	79	333	12092	3.21755	1	0.983524	27.7622
pink	GOTERM_BP_FAT	GO:0001558~regulation of cell growth	5	3.84615	0.0236093	1398622_AT, 1368290_AT, 1397519_AT, 1387244_AT, 1367922_AT	79	169	12092	4.5285	1	0.981129	31.4324
pink	GOTERM_BP_FAT	GO:0008104~protein localization	10	7.69231	0.0253069	1393357_AT, 1386872_AT, 1389292_AT, 1367919_AT, 1377062_AT, 1370510_A_AT, 1368552_AT, 1398825_AT, 1388140_AT, 1367943_AT	79	658	12092	2.32619	1	0.97403	33.2912
pink	GOTERM_BP_FAT	GO:0051270~regulation of cell motion	5	3.84615	0.0320469	1397627_AT, 1388230_AT, 1368290_AT, 1398294_AT, 1367922_AT	79	186	12092	4.1146	1	0.982738	40.2156
darkred	GOTERM_BP_FAT	GO:0006508~proteolysis	9	15	0.00337489	1384382_AT, 1388727_AT, 1369248_A_AT, 1373037_AT, 1392979_AT, 1372338_AT, 1374067_AT, 1372170_AT, 1369171_AT	41	775	12092	3.42496	0.814284	0.814284	4.74899
darkred	GOTERM_BP_FAT	GO:0030163~protein catabolic process	6	10	0.00458447	1388727_AT, 1369248_A_AT, 1373037_AT, 1392979_AT, 1374067_AT, 1372170_AT	41	333	12092	5.314	0.898563	0.681508	6.39934
darkred	GOTERM_BP_FAT	GO:0018130~heterocycle biosynthetic process	3	5	0.0132187	1383536_AT, 1386983_AT, 1397902_AT	41	53	12092	16.694	0.998676	0.890183	17.4294
darkred	GOTERM_BP_FAT	GO:0043632~modification-dependent macromolecule catabolic process	5	8.33333	0.0140171	1388727_AT, 1369248_A_AT, 1373037_AT, 1392979_AT, 1374067_AT	41	284	12092	5.19237	0.999115	0.827519	18.3856
darkred	GOTERM_BP_FAT	GO:0019941~modification-dependent protein catabolic process	5	8.33333	0.0140171	1388727_AT, 1369248_A_AT, 1373037_AT, 1392979_AT, 1374067_AT	41	284	12092	5.19237	0.999115	0.827519	18.3856
darkred	GOTERM_BP_FAT	GO:0006886~intracellular protein transport	5	8.33333	0.0143504	1374401_AT, 1387919_AT, 1398346_AT, 1387862_AT, 1398996_AT	41	286	12092	5.15606	0.999252	0.762991	18.7819
darkred	GOTERM_BP_FAT	GO:0009057~macromolecule catabolic process	6	10	0.0171278	1388727_AT, 1369248_A_AT, 1373037_AT, 1392979_AT, 1374067_AT, 1372170_AT	41	460	12092	3.84687	0.999817	0.761628	22.0142
darkred	GOTERM_BP_FAT	GO:0051603~proteolysis involved in cellular protein catabolic process	5	8.33333	0.0187502	1388727_AT, 1369248_A_AT, 1373037_AT, 1392979_AT, 1374067_AT	41	310	12092	4.75688	0.999919	0.739879	23.8466
darkred	GOTERM_BP_FAT	GO:0044257~cellular protein catabolic process	5	8.33333	0.0193532	1388727_AT, 1369248_A_AT, 1373037_AT, 1392979_AT, 1374067_AT	41	313	12092	4.71129	0.999941	0.703748	24.5173
darkred	GOTERM_BP_FAT	GO:0034613~cellular protein localization	5	8.33333	0.0205951	1374401_AT, 1387919_AT, 1398346_AT, 1387862_AT, 1398996_AT	41	319	12092	4.62268	0.999968	0.683836	25.8815
darkred	GOTERM_BP_FAT	GO:0070727~cellular macromolecule localization	5	8.33333	0.0210198	1374401_AT, 1387919_AT, 1398346_AT, 1387862_AT, 1398996_AT	41	321	12092	4.59388	0.999975	0.652831	26.3428
darkred	GOTERM_BP_FAT	GO:0015031~protein transport	6	10	0.0336129	1388457_AT, 1374401_AT, 1387919_AT, 1398346_AT, 1387862_AT, 1398996_AT	41	549	12092	3.22324	1	0.787308	38.8649
darkred	GOTERM_BP_FAT	GO:0045184~establishment of protein localization	6	10	0.0347583	1388457_AT, 1374401_AT, 1387919_AT, 1398346_AT, 1387862_AT, 1398996_AT	41	554	12092	3.19415	1	0.769645	39.8995
darkred	GOTERM_BP_FAT	GO:0051188~cofactor biosynthetic process	3	5	0.0377811	1383536_AT, 1386983_AT, 1397902_AT	41	93	12092	9.51377	1	0.771303	42.5523
darkred	GOTERM_BP_FAT	GO:0044265~cellular macromolecule catabolic process	5	8.33333	0.0425878	1388727_AT, 1369248_A_AT, 1373037_AT, 1392979_AT, 1374067_AT	41	401	12092	3.67739	1	0.787351	46.5472
lightyellow	GOTERM_BP_FAT	GO:0006605~protein targeting	5	8.06452	0.00100871	1374638_AT, 1387215_AT, 1370366_AT, 1394865_AT, 1368646_AT	37	151	12092	10.8216	0.478975	0.478975	1.49433
lightyellow	GOTERM_BP_FAT	GO:0006886~intracellular protein transport	6	9.67742	0.00147722	1374638_AT, 1387215_AT, 1395802_AT, 1370366_AT, 1394865_AT, 1368646_AT	37	286	12092	6.85617	0.615183	0.379664	2.18128
lightyellow	GOTERM_BP_FAT	GO:0034613~cellular protein localization	6	9.67742	0.00238484	1374638_AT, 1387215_AT, 1395802_AT, 1370366_AT, 1394865_AT, 1368646_AT	37	319	12092	6.14691	0.786143	0.319965	3.49938
lightyellow	GOTERM_BP_FAT	GO:0070727~cellular macromolecule localization	6	9.67742	0.00245051	1374638_AT, 1387215_AT, 1395802_AT, 1370366_AT, 1394865_AT, 1368646_AT	37	321	12092	6.10861	0.795046	0.271665	3.5941
lightyellow	GOTERM_BP_FAT	GO:0046907~intracellular transport	7	11.2903	0.0030302	1374638_AT, 1387215_AT, 1395802_AT, 1370366_AT, 1394865_AT, 1367761_AT, 1368646_AT	37	492	12092	4.64975	0.859209	0.244268	4.42651
lightyellow	GOTERM_BP_FAT	GO:0015031~protein transport	7	11.2903	0.00519055	1374638_AT, 1387215_AT, 1377603_AT, 1395802_AT, 1370366_AT, 1394865_AT, 1368646_AT	37	549	12092	4.16699	0.965328	0.343103	7.46997
lightyellow	GOTERM_BP_FAT	GO:0045184~establishment of protein localization	7	11.2903	0.00542338	1374638_AT, 1387215_AT, 1377603_AT, 1395802_AT, 1370366_AT, 1394865_AT, 1368646_AT	37	554	12092	4.12938	0.970194	0.323172	7.79252
lightyellow	GOTERM_BP_FAT	GO:0008104~protein localization	7	11.2903	0.0122216	1374638_AT, 1387215_AT, 1377603_AT, 1395802_AT, 1370366_AT, 1394865_AT, 1368646_AT	37	658	12092	3.47671	0.999645	0.548139	16.7608
lightyellow	GOTERM_BP_FAT	GO:0017038~protein import	3	4.83871	0.0305098	1374638_AT, 1370366_AT, 1368646_AT	37	92	12092	10.6569	1	0.785557	37.0134
lightyellow	GOTERM_BP_FAT	GO:0080135~regulation of cellular response to stress	4	6.45161	0.00277994	1376692_AT, 1367761_AT, 1368646_AT, 1399167_A_AT	37	95	12092	13.7605	0.834427	0.258977	4.06798
lightyellow	GOTERM_BP_FAT	GO:0046328~regulation of JNK cascade	3	4.83871	0.0124117	1376692_AT, 1368646_AT, 1399167_A_AT	37	57	12092	17.2006	0.999687	0.519759	16.9994
lightyellow	GOTERM_BP_FAT	GO:0070302~regulation of stress-activated protein kinase signaling pathway	3	4.83871	0.0136883	1376692_AT, 1368646_AT, 1399167_A_AT	37	60	12092	16.3405	0.999864	0.523829	18.5858
lightyellow	GOTERM_BP_FAT	GO:0033554~cellular response to stress	5	8.06452	0.039543	1370204_AT, 1387506_AT, 1376692_AT, 1368646_AT, 1399167_A_AT	37	436	12092	3.74783	1	0.803869	45.2232
lightyellow	GOTERM_BP_FAT	GO:0043408~regulation of MAPKKK cascade	3	4.83871	0.0479601	1376692_AT, 1368646_AT, 1399167_A_AT	37	118	12092	8.30875	1	0.845512	51.964
darkgreen	GOTERM_BP_FAT	GO:0012502~induction of programmed cell death	3	6.81818	0.0864143	1371320_AT, 1386978_AT, 1371338_AT	32	192	12092	5.9043	1	0.999495	71.9041
darkgreen	GOTERM_BP_FAT	GO:0006917~induction of apoptosis	3	6.81818	0.0864143	1371320_AT, 1386978_AT, 1371338_AT	32	192	12092	5.9043	1	0.999495	71.9041
darkgreen	GOTERM_BP_FAT	GO:0042981~regulation of apoptosis	5	11.3636	0.0926399	1385413_AT, 1371320_AT, 1386978_AT, 1369286_AT, 1371338_AT	32	677	12092	2.79081	1	0.998892	74.4772
darkgreen	GOTERM_BP_FAT	GO:0043067~regulation of programmed cell death	5	11.3636	0.0961415	1385413_AT, 1371320_AT, 1386978_AT, 1369286_AT, 1371338_AT	32	686	12092	2.75419	1	0.997677	75.8265
darkgreen	GOTERM_BP_FAT	GO:0010941~regulation of cell death	5	11.3636	0.0973229	1385413_AT, 1371320_AT, 1386978_AT, 1369286_AT, 1371338_AT	32	689	12092	2.7422	1	0.995371	76.2666
darkgreen	GOTERM_BP_FAT	GO:0043065~positive regulation of apoptosis	3	6.81818	0.206943	1371320_AT, 1386978_AT, 1371338_AT	32	330	12092	3.43523	1	0.99998	96.1494
darkgreen	GOTERM_BP_FAT	GO:0043068~positive regulation of programmed cell death	3	6.81818	0.208828	1371320_AT, 1386978_AT, 1371338_AT	32	332	12092	3.41453	1	0.999947	96.276
darkgreen	GOTERM_BP_FAT	GO:0043066~negative regulation of apoptosis	3	6.81818	0.209771	1385413_AT, 1386978_AT, 1369286_AT	32	333	12092	3.40428	1	0.999875	96.3379
darkgreen	GOTERM_BP_FAT	GO:0010942~positive regulation of cell death	3	6.81818	0.211659	1371320_AT, 1386978_AT, 1371338_AT	32	335	12092	3.38396	1	0.999757	96.4589
darkgreen	GOTERM_BP_FAT	GO:0043069~negative regulation of programmed cell death	3	6.81818	0.214495	1385413_AT, 1386978_AT, 1369286_AT	32	338	12092	3.35392	1	0.99959	96.6337
darkgreen	GOTERM_BP_FAT	GO:0060548~negative regulation of cell death	3	6.81818	0.215441	1385413_AT, 1386978_AT, 1369286_AT	32	339	12092	3.34403	1	0.99931	96.6902
darkgreen	GOTERM_BP_FAT	GO:0006915~apoptosis	3	6.81818	0.243047	1371320_AT, 1388792_AT, 1371338_AT	32	368	12092	3.0805	1	0.999589	97.9989
darkgreen	GOTERM_BP_FAT	GO:0012501~programmed cell death	3	6.81818	0.250704	1371320_AT, 1388792_AT, 1371338_AT	32	376	12092	3.01496	1	0.999488	98.2652
darkgreen	GOTERM_BP_FAT	GO:0008219~cell death	3	6.81818	0.286215	1371320_AT, 1388792_AT, 1371338_AT	32	413	12092	2.74485	1	0.999759	99.1229
darkgreen	GOTERM_BP_FAT	GO:0016265~death	3	6.81818	0.292934	1371320_AT, 1388792_AT, 1371338_AT	32	420	12092	2.69911	1	0.99953	99.232
darkgreen	GOTERM_BP_FAT	GO:0006461~protein complex assembly	3	6.81818	0.288135	1387139_AT, 1392511_AT, 1393902_AT	32	415	12092	2.73163	1	0.99964	99.1555
darkgreen	GOTERM_BP_FAT	GO:0070271~protein complex biogenesis	3	6.81818	0.288135	1387139_AT, 1392511_AT, 1393902_AT	32	415	12092	2.73163	1	0.99964	99.1555
darkgreen	GOTERM_BP_FAT	GO:0065003~macromolecular complex assembly	3	6.81818	0.409601	1387139_AT, 1392511_AT, 1393902_AT	32	544	12092	2.08387	1	0.999901	99.939
darkgreen	GOTERM_BP_FAT	GO:0043933~macromolecular complex subunit organization	3	6.81818	0.438444	1387139_AT, 1392511_AT, 1393902_AT	32	576	12092	1.9681	1	0.999938	99.9698
darkgreen	GOTERM_BP_FAT	GO:0006468~protein amino acid phosphorylation	3	6.81818	0.475206	1385413_AT, 1387909_AT, 1388792_AT	32	618	12092	1.83434	1	0.99997	99.9883
darkgreen	GOTERM_BP_FAT	GO:0016310~phosphorylation	3	6.81818	0.554666	1385413_AT, 1387909_AT, 1388792_AT	32	715	12092	1.58549	1	0.999995	99.9988
darkgreen	GOTERM_BP_FAT	GO:0006796~phosphate metabolic process	3	6.81818	0.6506	1385413_AT, 1387909_AT, 1388792_AT	32	849	12092	1.33525	1	0.999999	100
darkgreen	GOTERM_BP_FAT	GO:0006793~phosphorus metabolic process	3	6.81818	0.651907	1385413_AT, 1387909_AT, 1388792_AT	32	851	12092	1.33211	1	0.999999	100
darkgreen	GOTERM_BP_FAT	GO:0006355~regulation of transcription, DNA-dependent	4	9.09091	0.620292	1371345_AT, 1392511_AT, 1386229_AT, 1379731_AT	32	1224	12092	1.23489	1	0.999999	99.9999
darkgreen	GOTERM_BP_FAT	GO:0051252~regulation of RNA metabolic process	4	9.09091	0.637328	1371345_AT, 1392511_AT, 1386229_AT, 1379731_AT	32	1254	12092	1.20534	1	0.999999	99.9999
darkgreen	GOTERM_BP_FAT	GO:0045449~regulation of transcription	4	9.09091	0.800171	1371345_AT, 1392511_AT, 1386229_AT, 1379731_AT	32	1608	12092	0.939988	1	1	100
