# Supplementary material for: Rat Hepatocytes Weighted Gene Co-Expression Network Analysis Identifies Specific Modules and Hub Genes Related to Liver Regeneration after Partial Hepatectomy
Source: PLoS One. 2014 Apr 17;9(4):e94868. doi: 10.1371/journal.pone.0094868 (PMC3990548; doi:10.1371/journal.pone.0094868)
Supplement: Table S3 — Detailed pathways enriched in LR-related modules. (XLSX) [file pone.0094868.s003.xlsx]

## Sheet: pathway enrichment
Module	Name	Type	Total Entities	Expanded # of Entities	Overlap	Percent Overlap	Overlapping Entities	p-value	Data Source	#
salmon	Cell Cycle Regulation	Pathway	135	2179	25	1	PPWD1,MLH1,CEP290,CDC25B,POLE3,MCM5,SFPQ,HNRNPL,CHAF1B,NUP85,NUP88,INCENP,RECQL4,TAF5,SGOL2,SMARCC1,CHTF18,CENPI,CSE1L,NUP160,RBMX,MLF1IP,NUP205,IPO11,IPO9	1.22617e-06	Ariadne Cell Signaling Pathways	1
salmon	Histone Acethylation	Pathway	33	329	10	3	POLE3,CHAF1B,NUP85,NUP88,SMARCC1,CSE1L,NUP160,NUP205,IPO11,IPO9	0.000229453	Ariadne Cell Process Pathways	2
salmon	Pyrimidine metabolism	Pathway	105	184	4	2	Dut,POLE3,POLRMT,POLD2	0.00197488	Ariadne Metabolic Pathways	3
salmon	RNA Gene Silencing	Pathway	23	110	5	4	NUP85,NUP88,XRN1,NUP160,NUP205	0.00201567	Ariadne Cell Process Pathways	4
salmon	Double Strand DNA Homologous Repair	Pathway	30	184	5	2	MLH1,POLE3,MCM5,RECQL4,POLD2	0.0176493	Ariadne Cell Process Pathways	5
salmon	Single-Strand Mismatch DNA Repair	Pathway	19	125	4	3	MLH1,POLE3,RECQL4,POLD2	0.019866	Ariadne Cell Process Pathways	6
salmon	Hedgehog Pathway	Pathway	17	626	7	1	MLH1,POLE3,MCM5,CHAF1B,RECQL4,CAND1,SMARCC1	0.0408883	Ariadne Cell Signaling Pathways	7
salmon	Cell cycle	Pathway	140	585	9	1	CEP290,CDC25B,MCM5,INCENP,TAF5,SGOL2,CHTF18,CENPI,MLF1IP	0.0472201	Ariadne Cell Process Pathways	8
salmon	Purine metabolism	Pathway	149	277	3	1	POLE3,POLRMT,POLD2	0.052171	Ariadne Metabolic Pathways	9
salmon	INO80 Chromating Remodeling	Pathway	25	449	7	1	MLH1,POLE3,MCM5,CHAF1B,RECQL4,SMARCC1,POLD2	0.076014	Ariadne Cell Process Pathways	10
salmon	Vitamin B6 (pyridoxine) metabolism	Pathway	21	25	1	4	Pnpo	0.0766288	Ariadne Metabolic Pathways	11
salmon	Single-Strand Base Excision DNA Repair	Pathway	20	120	3	2	MLH1,POLE3,RECQL4	0.0792205	Ariadne Cell Process Pathways	12
salmon	Direct DNA Repair	Pathway	19	129	3	2	MLH1,POLE3,RECQL4	0.093753	Ariadne Cell Process Pathways	13
salmon	Double Strand DNA Non-Homologous Repair	Pathway	32	136	3	2	MLH1,POLE3,RECQL4	0.105781	Ariadne Cell Process Pathways	14
salmon	TRRAP/Tip60 Chromating Remodeling	Pathway	35	412	6	1	MLH1,POLE3,CHAF1B,RECQL4,SMARCC1,BRD8	0.127148	Ariadne Cell Process Pathways	15
salmon	Metabolism of estrogens and androgens	Pathway	102	201	2	0	Cyp2c44,HSD17B8	0.130806	Ariadne Metabolic Pathways	16
salmon	Tight Junction Assembly (Occludin)	Pathway	38	294	4	1	PPWD1,SFPQ,HNRNPL,RBMX	0.234474	Ariadne Cell Process Pathways	17
salmon	Sphingolipid metabolism	Pathway	86	322	2	0	ALG8,SMPD4	0.272407	Ariadne Metabolic Pathways	18
salmon	Tryptophan metabolism	Pathway	112	326	2	0	NSUN6,Cyp2c44	0.2773	Ariadne Metabolic Pathways	19
salmon	DNA Replication	Pathway	29	134	2	1	MCM5,POLD2	0.314577	Ariadne Cell Process Pathways	20
salmon	Histone and DNA Methylation	Pathway	37	352	4	1	POLE3,MCM5,CHAF1B,SMARCC1	0.347645	Ariadne Cell Process Pathways	21
salmon	Histone Phosphorylation	Pathway	35	248	3	1	MLH1,POLE3,RECQL4	0.351097	Ariadne Cell Process Pathways	22
salmon	Histones Sumoylation	Pathway	25	252	3	1	POLE3,CHAF1B,SMARCC1	0.360627	Ariadne Cell Process Pathways	23
salmon	Nicotinate and nicotinamide metabolism	Pathway	54	146	1	0	NADSYN1	0.377029	Ariadne Metabolic Pathways	24
salmon	Glutathione metabolism	Pathway	94	150	1	0	Gstz1	0.385218	Ariadne Metabolic Pathways	25
salmon	Phenylalanine and Tyrosine metabolism	Pathway	130	161	1	0	Gstz1	0.407232	Ariadne Metabolic Pathways	26
salmon	mRNA Transcription and Processing	Pathway	49	391	4	1	POLE3,CHAF1B,TAF5,SMARCC1	0.425911	Ariadne Cell Process Pathways	27
salmon	SWI/SNF BRG1/BAF Chromating Remodeling	Pathway	25	284	3	1	POLE3,CHAF1B,SMARCC1	0.436091	Ariadne Cell Process Pathways	28
salmon	SWI/SNF BRM/BAF Chromating Remodeling	Pathway	24	284	3	1	POLE3,CHAF1B,SMARCC1	0.436091	Ariadne Cell Process Pathways	29
salmon	SRCAP Chromating Remodeling	Pathway	20	284	3	1	POLE3,CHAF1B,SMARCC1	0.436091	Ariadne Cell Process Pathways	30
salmon	SWI/SNF BRG1/PBAF Chromating Remodeling	Pathway	26	285	3	1	POLE3,CHAF1B,SMARCC1	0.438412	Ariadne Cell Process Pathways	31
salmon	NURF Chromating Remodeling	Pathway	17	288	3	1	POLE3,CHAF1B,SMARCC1	0.445359	Ariadne Cell Process Pathways	32
salmon	CHRAC Chromating Remodeling	Pathway	16	289	3	1	POLE3,CHAF1B,SMARCC1	0.447668	Ariadne Cell Process Pathways	33
salmon	Glycosylphosphatidylinositol(GPI)-anchor biosynthesis	Pathway	32	195	1	0	ALG8	0.470787	Ariadne Metabolic Pathways	34
salmon	NURD Chromating Remodeling	Pathway	31	307	3	0	POLE3,CHAF1B,SMARCC1	0.488636	Ariadne Cell Process Pathways	35
salmon	omega-6-fatty acid metabolism	Pathway	97	207	1	0	Cyp2c44	0.491683	Ariadne Metabolic Pathways	36
salmon	N-Glycan biosynthesis	Pathway	76	215	1	0	ALG8	0.505191	Ariadne Metabolic Pathways	37
salmon	omega-3-fatty acid metabolism	Pathway	107	221	1	0	Cyp2c44	0.515104	Ariadne Metabolic Pathways	38
salmon	Histones Ubiquitylation	Pathway	23	334	3	0	POLE3,CHAF1B,SMARCC1	0.547516	Ariadne Cell Process Pathways	39
salmon	Arachidonic acid metabolism	Pathway	129	251	1	0	Cyp2c44	0.561998	Ariadne Metabolic Pathways	40
salmon	Mitochondrial Protein Transport	Pathway	25	111	1	0	DNAJC10	0.616585	Ariadne Cell Process Pathways	41
salmon	Apoptosis Regulation	Pathway	69	624	3	0	MLH1,POLE3,RECQL4	0.652926	Ariadne Cell Signaling Pathways	42
salmon	Adherens Junction Assembly (Cadherins)	Pathway	39	133	1	0	FAT1	0.6841	Ariadne Cell Process Pathways	43
salmon	Notch Pathway	Pathway	40	1487	7	0	UXS1,CEP290,POLE3,TROAP,CHAF1B,CAND1,SMARCC1	0.69992	Ariadne Cell Signaling Pathways	44
salmon	Guanylate Cyclase Pathway	Pathway	36	1219	5	0	CEP290,POLE3,CHAF1B,SMARCC1,FADS3	0.799131	Ariadne Cell Signaling Pathways	45
salmon	Metabolism of glycerophospholipids and ether lipids	Pathway	152	492	1	0	SMPD4	0.812781	Ariadne Metabolic Pathways	46
salmon	Axon Guidance	Pathway	58	1051	4	0	MLH1,POLE3,RECQL4,TAF5	0.829498	Ariadne Cell Signaling Pathways	47
salmon	Focal Adhesion Regulation	Pathway	41	329	1	0	CDC25B	0.832537	Ariadne Cell Signaling Pathways	48
salmon	Atlas of Signaling	Pathway	381	6039	32	0	PPWD1,UXS1,MLH1,CEP290,CDC25B,POLE3,MCM5,TROAP,SFPQ,HNRNPL,CHAF1B,FAT1,NUP85,NUP88,INCENP,RECQL4,TAF5,SGOL2,CAND1,SMARCC1,CHTF18,DNAJC10,CENPI,HSD17B8,CSE1L,NUP160,RBMX,FADS3,MLF1IP,NUP205,IPO11,IPO9	0.835171	Ariadne Cell Signaling Pathways	49
salmon	Adipocytokine Signaling	Pathway	52	792	2	0	UXS1,FADS3	0.934212	Ariadne Cell Signaling Pathways	50
salmon	Adherens Junction Regulation	Pathway	41	696	1	0	FAT1	0.979874	Ariadne Cell Signaling Pathways	51
salmon	B Cell Activation	Pathway	62	847	1	0	TROAP	0.991932	Ariadne Cell Signaling Pathways	52
salmon	Insulin Action	Pathway	50	912	1	0	UXS1	0.994601	Ariadne Cell Signaling Pathways	53
royalbule	IL6R -> STAT signaling	Pathway	8	8	2	25	STAT3,IL6R	0.000359819	Ariadne Receptor Signaling Pathways	1
royalbule	IL6R -> CEBP/ELK-SRF signaling	Pathway	18	24	2	8	MAPKAPK2,IL6R	0.00345587	Ariadne Receptor Signaling Pathways	2
royalbule	BradykininR -> STAT3 signaling	Pathway	4	4	1	25	STAT3	0.0160253	Ariadne Receptor Signaling Pathways	3
royalbule	OpioidR -> CREB/ELK-SRF/STAT3 signaling	Pathway	32	57	2	3	STAT3,MAPKAPK2	0.0189317	Ariadne Receptor Signaling Pathways	4
royalbule	PECAM -> STAT signaling	Pathway	5	5	1	20	STAT3	0.0199994	Ariadne Receptor Signaling Pathways	5
royalbule	PTAFR -> STAT3 signaling	Pathway	5	5	1	20	STAT3	0.0199994	Ariadne Receptor Signaling Pathways	6
royalbule	SerotoninR2 -> STAT3 signaling	Pathway	5	5	1	20	STAT3	0.0199994	Ariadne Receptor Signaling Pathways	7
royalbule	InsulinR -> ELK-SRF/SREBF signaling	Pathway	25	59	2	3	IRS2,MAPKAPK2	0.020229	Ariadne Receptor Signaling Pathways	8
royalbule	TNFRSF5 -> STAT signaling	Pathway	6	6	1	16	STAT3	0.0239606	Ariadne Receptor Signaling Pathways	9
royalbule	KIT -> STAT signaling	Pathway	6	6	1	16	STAT3	0.0239606	Ariadne Receptor Signaling Pathways	10
royalbule	ALK -> STAT signaling	Pathway	6	6	1	16	STAT3	0.0239606	Ariadne Receptor Signaling Pathways	11
royalbule	IL11R -> STAT3 signaling	Pathway	6	6	1	16	STAT3	0.0239606	Ariadne Receptor Signaling Pathways	12
royalbule	IL22R -> STAT3 signaling	Pathway	6	6	1	16	STAT3	0.0239606	Ariadne Receptor Signaling Pathways	13
royalbule	OncostatinR -> STAT3 signaling	Pathway	6	6	1	16	STAT3	0.0239606	Ariadne Receptor Signaling Pathways	14
royalbule	IL4R -> ELK-SRF/HMGY signaling	Pathway	27	65	2	3	IRS2,MAPKAPK2	0.0243489	Ariadne Receptor Signaling Pathways	15
royalbule	Tight Junction Regulation	Pathway	5	69	2	2	SDC4,TJP3	0.0253858	Ariadne Cell Signaling Pathways	16
royalbule	Tight Junction Assembly (Claudins)	Pathway	37	137	2	1	XBP1,TJP3	0.0274203	Ariadne Cell Process Pathways	17
royalbule	TGFBR -> SMAD1/5/9 signaling	Pathway	7	7	1	14	SMAD1	0.027909	Ariadne Receptor Signaling Pathways	18
royalbule	CSF1R -> STAT signaling	Pathway	7	7	1	14	STAT3	0.027909	Ariadne Receptor Signaling Pathways	19
royalbule	ErythropoietinR -> STAT signaling	Pathway	7	7	1	14	STAT3	0.027909	Ariadne Receptor Signaling Pathways	20
royalbule	LeptinR -> STAT signaling	Pathway	7	7	1	14	STAT3	0.027909	Ariadne Receptor Signaling Pathways	21
royalbule	AngiotensinR -> STAT signaling	Pathway	7	7	1	14	STAT3	0.027909	Ariadne Receptor Signaling Pathways	22
royalbule	VasopressinR2 -> STAT signaling	Pathway	7	7	1	14	STAT3	0.027909	Ariadne Receptor Signaling Pathways	23
royalbule	CD2 -> STAT signaling	Pathway	8	8	1	12	STAT3	0.0318445	Ariadne Receptor Signaling Pathways	24
royalbule	HGFR -> STAT signaling	Pathway	8	8	1	12	STAT3	0.0318445	Ariadne Receptor Signaling Pathways	25
royalbule	AngiopoietinR -> STAT signaling	Pathway	8	8	1	12	STAT3	0.0318445	Ariadne Receptor Signaling Pathways	26
royalbule	IL10R -> STAT signaling	Pathway	8	8	1	12	STAT3	0.0318445	Ariadne Receptor Signaling Pathways	27
royalbule	IL31R -> STAT signaling	Pathway	8	8	1	12	STAT3	0.0318445	Ariadne Receptor Signaling Pathways	28
royalbule	IL21R -> STAT signaling	Pathway	8	8	1	12	STAT3	0.0318445	Ariadne Receptor Signaling Pathways	29
royalbule	IL9R -> STAT signaling	Pathway	8	8	1	12	STAT3	0.0318445	Ariadne Receptor Signaling Pathways	30
royalbule	ThrombopoietinR -> STAT signaling	Pathway	8	8	1	12	STAT3	0.0318445	Ariadne Receptor Signaling Pathways	31
royalbule	IFNGR -> STAT signaling	Pathway	8	8	1	12	STAT3	0.0318445	Ariadne Receptor Signaling Pathways	32
royalbule	CholecystokininR -> STAT signaling	Pathway	8	8	1	12	STAT3	0.0318445	Ariadne Receptor Signaling Pathways	33
royalbule	PDGFR -> STAT signaling	Pathway	9	9	1	11	STAT3	0.0357674	Ariadne Receptor Signaling Pathways	34
royalbule	IGF1R -> STAT signaling	Pathway	9	9	1	11	STAT3	0.0357674	Ariadne Receptor Signaling Pathways	35
royalbule	InsulinR -> STAT signaling	Pathway	9	9	1	11	STAT3	0.0357674	Ariadne Receptor Signaling Pathways	36
royalbule	IL12R -> STAT signaling	Pathway	9	9	1	11	STAT3	0.0357674	Ariadne Receptor Signaling Pathways	37
royalbule	IL13R -> STAT signaling	Pathway	9	9	1	11	STAT3	0.0357674	Ariadne Receptor Signaling Pathways	38
royalbule	IL3R -> STAT signaling	Pathway	9	9	1	11	STAT3	0.0357674	Ariadne Receptor Signaling Pathways	39
royalbule	IL7R -> STAT signaling	Pathway	9	9	1	11	STAT3	0.0357674	Ariadne Receptor Signaling Pathways	40
royalbule	IL5R -> STAT signaling	Pathway	9	9	1	11	STAT3	0.0357674	Ariadne Receptor Signaling Pathways	41
royalbule	CSF3R -> STAT signaling	Pathway	9	9	1	11	STAT3	0.0357674	Ariadne Receptor Signaling Pathways	42
royalbule	CNTFR -> STAT3 signaling	Pathway	9	9	1	11	STAT3	0.0357674	Ariadne Receptor Signaling Pathways	43
royalbule	CSF2R -> STAT signaling	Pathway	9	9	1	11	STAT3	0.0357674	Ariadne Receptor Signaling Pathways	44
royalbule	CXCR4 -> STAT signaling	Pathway	9	9	1	11	STAT3	0.0357674	Ariadne Receptor Signaling Pathways	45
royalbule	IL2R -> STAT signaling	Pathway	10	10	1	10	STAT3	0.0396775	Ariadne Receptor Signaling Pathways	46
royalbule	ProlactinR -> STAT signaling	Pathway	10	10	1	10	STAT3	0.0396775	Ariadne Receptor Signaling Pathways	47
royalbule	VEGFR -> STAT signaling	Pathway	11	11	1	9	STAT3	0.0435749	Ariadne Receptor Signaling Pathways	48
royalbule	IL15R -> STAT signaling	Pathway	11	11	1	9	STAT3	0.0435749	Ariadne Receptor Signaling Pathways	49
royalbule	IFNAR -> STAT signaling	Pathway	11	11	1	9	STAT3	0.0435749	Ariadne Receptor Signaling Pathways	50
royalbule	TNFRSF1A -> STAT signaling	Pathway	12	12	1	8	STAT3	0.0474597	Ariadne Receptor Signaling Pathways	51
royalbule	GHR -> STAT signaling	Pathway	12	12	1	8	STAT3	0.0474597	Ariadne Receptor Signaling Pathways	52
royalbule	NTRK -> AP-1/CREB/ELK-SRF/MYC/SMAD3/TP53 signaling	Pathway	59	96	2	2	IRS2,MAPKAPK2	0.0506941	Ariadne Receptor Signaling Pathways	53
royalbule	IL1R -> STAT3 signaling	Pathway	13	13	1	7	STAT3	0.0513318	Ariadne Receptor Signaling Pathways	54
royalbule	FGFR1 -> STAT signaling	Pathway	13	13	1	7	STAT3	0.0513318	Ariadne Receptor Signaling Pathways	55
royalbule	FGFR3 -> STAT signaling	Pathway	14	14	1	7	STAT3	0.0551913	Ariadne Receptor Signaling Pathways	56
royalbule	Adipocytokine Signaling	Pathway	52	792	6	0	SLC25A29,STAT3,IRS2,IL6R,TNFRSF12A,ACOX3	0.057227	Ariadne Cell Signaling Pathways	57
royalbule	EphrinR -> STAT signaling	Pathway	15	15	1	6	STAT3	0.0590382	Ariadne Receptor Signaling Pathways	58
royalbule	CCR1 -> STAT signaling	Pathway	15	15	1	6	STAT3	0.0590382	Ariadne Receptor Signaling Pathways	59
royalbule	TGFBR -> CREB/ELK-SRF signaling	Pathway	18	18	1	5	MAPKAPK2	0.0705039	Ariadne Receptor Signaling Pathways	60
royalbule	EGFR/ERBB -> STAT signaling	Pathway	20	20	1	5	STAT3	0.0780854	Ariadne Receptor Signaling Pathways	61
royalbule	CCR2/5 -> STAT signaling	Pathway	20	20	1	5	STAT3	0.0780854	Ariadne Receptor Signaling Pathways	62
royalbule	Alanine metabolism	Pathway	42	48	1	2	GPT	0.085617	Ariadne Metabolic Pathways	63
royalbule	LeptinR -> ELK-SRF signaling	Pathway	16	22	1	4	MAPKAPK2	0.0856174	Ariadne Receptor Signaling Pathways	64
royalbule	InsulinR -> CTNNB/FOXA/FOXO signaling	Pathway	14	26	1	3	IRS2	0.100534	Ariadne Receptor Signaling Pathways	65
royalbule	ActivinR/BMPR -> SMAD1/5/9 signaling	Pathway	27	27	1	3	SMAD1	0.104232	Ariadne Receptor Signaling Pathways	66
royalbule	NTRK -> FOXO/MYCN signaling	Pathway	19	31	1	3	IRS2	0.118904	Ariadne Receptor Signaling Pathways	67
royalbule	ICAM2 -> CTNNB/FOXO/STAT3 signaling	Pathway	13	32	1	3	STAT3	0.122542	Ariadne Receptor Signaling Pathways	68
royalbule	NGFR -> AP-1/CEBPB/CREB/ELK-SRF/TP53 signaling	Pathway	35	38	1	2	MAPKAPK2	0.144118	Ariadne Receptor Signaling Pathways	69
royalbule	Metabolism of glucocorticoids and mineralcorticoids	Pathway	75	85	1	1	HSD11B2	0.147251	Ariadne Metabolic Pathways	70
royalbule	DopamineR1 -> CREB/ELK-SRF signaling	Pathway	18	40	1	2	MAPKAPK2	0.151215	Ariadne Receptor Signaling Pathways	71
royalbule	TNFRSF1A -> CREB/ELK-SRF signaling	Pathway	32	41	1	2	MAPKAPK2	0.154746	Ariadne Receptor Signaling Pathways	72
royalbule	GlucagonR -> CREB/ELK-SRF/SP1 signaling	Pathway	20	42	1	2	MAPKAPK2	0.158265	Ariadne Receptor Signaling Pathways	73
royalbule	Glut/Gln/Pro metabolsm	Pathway	80	96	1	1	GPT	0.164872	Ariadne Metabolic Pathways	74
royalbule	SELE -> ELK-SRF signaling	Pathway	22	44	1	2	MAPKAPK2	0.165267	Ariadne Receptor Signaling Pathways	75
royalbule	AdrenergicRa -> STAT3 signaling	Pathway	22	44	1	2	STAT3	0.165267	Ariadne Receptor Signaling Pathways	76
royalbule	TNFR -> CREB/ELK-SRF signaling	Pathway	42	45	1	2	MAPKAPK2	0.168751	Ariadne Receptor Signaling Pathways	77
royalbule	CholecystokininR -> ELK-SRF signaling	Pathway	23	45	1	2	MAPKAPK2	0.168751	Ariadne Receptor Signaling Pathways	78
royalbule	SerotoninR4/6/7 -> NR3C signaling	Pathway	24	45	1	2	MAPKAPK2	0.168751	Ariadne Receptor Signaling Pathways	79
royalbule	Fatty acid oxidation	Pathway	73	99	1	1	ACOX3	0.169624	Ariadne Metabolic Pathways	80
royalbule	IGF1R -> ELK-SRF/HIF1A/MYC/SREBF signaling	Pathway	23	46	1	2	MAPKAPK2	0.172223	Ariadne Receptor Signaling Pathways	81
royalbule	SerotoninR2 -> ELK-SRF/GATA4 signaling	Pathway	22	46	1	2	MAPKAPK2	0.172223	Ariadne Receptor Signaling Pathways	82
royalbule	AdrenergicRa -> ELK-SRF signaling	Pathway	26	48	1	2	MAPKAPK2	0.179133	Ariadne Receptor Signaling Pathways	83
royalbule	Serine and Glycine metabolism	Pathway	90	106	1	0	SARDH	0.180621	Ariadne Metabolic Pathways	84
royalbule	EGFR -> SMAD1 signaling	Pathway	28	50	1	2	SMAD1	0.185997	Ariadne Receptor Signaling Pathways	85
royalbule	VasopressinR1 -> STAT signaling	Pathway	16	50	1	2	STAT3	0.185997	Ariadne Receptor Signaling Pathways	86
royalbule	Adherens Junction Assembly (Nectin)	Pathway	33	104	1	0	TJP3	0.188338	Ariadne Cell Process Pathways	87
royalbule	Inositol phosphate metabolism	Pathway	63	116	1	0	PI4K2A	0.196114	Ariadne Metabolic Pathways	88
royalbule	ProstaglandinFR -> ATF1/ELK-SRF/CREB signaling	Pathway	28	53	1	1	MAPKAPK2	0.196205	Ariadne Receptor Signaling Pathways	89
royalbule	ICAM1 -> AP-1/CREB/ELK-SRF signaling	Pathway	29	54	1	1	MAPKAPK2	0.199586	Ariadne Receptor Signaling Pathways	90
royalbule	Mitochondrial Protein Transport	Pathway	25	111	1	0	APCS	0.199839	Ariadne Cell Process Pathways	91
royalbule	Tight Junction Assembly (JAMs)	Pathway	32	119	1	0	TJP3	0.212812	Ariadne Cell Process Pathways	92
royalbule	IL2R -> ELK-SRF/MYC signaling	Pathway	24	58	1	1	MAPKAPK2	0.212993	Ariadne Receptor Signaling Pathways	93
royalbule	EDG3/5 -> AP-1/ELK-SRF signaling	Pathway	36	58	1	1	MAPKAPK2	0.212993	Ariadne Receptor Signaling Pathways	94
royalbule	GHR -> ELK-SRF/MYC signaling	Pathway	25	59	1	1	MAPKAPK2	0.216316	Ariadne Receptor Signaling Pathways	95
royalbule	CD19 -> AP-1/ELK-SRF signaling	Pathway	29	63	1	1	MAPKAPK2	0.229498	Ariadne Receptor Signaling Pathways	96
royalbule	UrokinaseR -> ELK-SRF signaling	Pathway	30	64	1	1	MAPKAPK2	0.232766	Ariadne Receptor Signaling Pathways	97
royalbule	Adherens Junction Assembly (Cadherins)	Pathway	39	133	1	0	PTPN1	0.235081	Ariadne Cell Process Pathways	98
royalbule	OxytocinR -> ELK-SRF/GATA/AP-1 signaling	Pathway	25	65	1	1	MAPKAPK2	0.236022	Ariadne Receptor Signaling Pathways	99
royalbule	EDG2 -> ELK-SRF signaling	Pathway	32	66	1	1	MAPKAPK2	0.239268	Ariadne Receptor Signaling Pathways	100
royalbule	Adherens Junction Regulation	Pathway	41	696	4	0	ZNF189,PTPN1,KLF9,SMAD1	0.23999	Ariadne Cell Signaling Pathways	101
royalbule	Nicotinate and nicotinamide metabolism	Pathway	54	146	1	0	MAPKAPK2	0.241095	Ariadne Metabolic Pathways	102
royalbule	EndothelinRa -> AP-1/CREB signaling	Pathway	42	67	1	1	MAPKAPK2	0.242502	Ariadne Receptor Signaling Pathways	103
royalbule	FcIgER -> ELK-SRF signaling	Pathway	34	68	1	1	MAPKAPK2	0.245725	Ariadne Receptor Signaling Pathways	104
royalbule	VEGFR -> ATF/CREB/ELK-SRF signaling	Pathway	43	68	1	1	MAPKAPK2	0.245725	Ariadne Receptor Signaling Pathways	105
royalbule	AdrenergicRb -> STAT3 signaling	Pathway	29	76	1	1	STAT3	0.27112	Ariadne Receptor Signaling Pathways	106
royalbule	ProstaglandinIR -> ATF1/ELK-SRF/CREB signaling	Pathway	35	78	1	1	MAPKAPK2	0.27736	Ariadne Receptor Signaling Pathways	107
royalbule	ErythropoietinR -> AP-1/CREB/MYC signaling	Pathway	44	81	1	1	MAPKAPK2	0.28664	Ariadne Receptor Signaling Pathways	108
royalbule	HGFR -> AP-1/CREB/MYC signaling	Pathway	46	83	1	1	MAPKAPK2	0.292774	Ariadne Receptor Signaling Pathways	109
royalbule	TachykininR -> ELK-SRF signaling	Pathway	27	85	1	1	MAPKAPK2	0.298866	Ariadne Receptor Signaling Pathways	110
royalbule	ThrombopoietinR -> AP-1/CREB/ELK-SRF/MYC signaling	Pathway	49	86	1	1	MAPKAPK2	0.301896	Ariadne Receptor Signaling Pathways	111
royalbule	NeurotensinR -> ELK-SRF/AP-1/EGR signaling	Pathway	34	86	1	1	MAPKAPK2	0.301896	Ariadne Receptor Signaling Pathways	112
royalbule	VEGFR -> AP-1/CREB/MYC signaling	Pathway	51	88	1	1	MAPKAPK2	0.307924	Ariadne Receptor Signaling Pathways	113
royalbule	FSHR -> CREB/ELK-SRF/GATA4 signaling	Pathway	29	88	1	1	MAPKAPK2	0.307924	Ariadne Receptor Signaling Pathways	114
royalbule	Metabolism of estrogens and androgens	Pathway	102	201	1	0	HSD11B2	0.317977	Ariadne Metabolic Pathways	115
royalbule	Cell cycle	Pathway	140	585	2	0	LAMC1,TAF5L	0.325702	Ariadne Cell Process Pathways	116
royalbule	EGFR -> AP-1/CREB/ELK-SRF/MYC signaling	Pathway	57	94	1	1	MAPKAPK2	0.32576	Ariadne Receptor Signaling Pathways	117
royalbule	IL8R -> CREB/EGR signaling	Pathway	33	94	1	1	MAPKAPK2	0.32576	Ariadne Receptor Signaling Pathways	118
royalbule	omega-6-fatty acid metabolism	Pathway	97	207	1	0	ACOX3	0.325945	Ariadne Metabolic Pathways	119
royalbule	Ser/Gly/Thr/Cys metabolism	Pathway	146	208	1	0	SARDH	0.327265	Ariadne Metabolic Pathways	120
royalbule	GNRHR -> ELK-SRF signaling	Pathway	28	96	1	1	MAPKAPK2	0.331623	Ariadne Receptor Signaling Pathways	121
royalbule	AngiotensinR -> CREB/ELK-SRF/TP53 signaling	Pathway	38	96	1	1	MAPKAPK2	0.331623	Ariadne Receptor Signaling Pathways	122
royalbule	N-Glycan biosynthesis	Pathway	76	215	1	0	ST6GAL1	0.336445	Ariadne Metabolic Pathways	123
royalbule	FGFR -> AP-1/CREB/CREBBP/ELK-SRF/MYC signaling	Pathway	62	99	1	1	MAPKAPK2	0.340341	Ariadne Receptor Signaling Pathways	124
royalbule	omega-3-fatty acid metabolism	Pathway	107	221	1	0	ACOX3	0.344227	Ariadne Metabolic Pathways	125
royalbule	ErythropoietinR -> ELK-SRF/FOS signaling	Pathway	33	102	1	0	MAPKAPK2	0.348968	Ariadne Receptor Signaling Pathways	126
royalbule	DopamineR2 -> AP-1/CREB/ELK-SRF signaling	Pathway	48	102	1	0	MAPKAPK2	0.348968	Ariadne Receptor Signaling Pathways	127
royalbule	FibronectinR -> AP-1/ELK-SRF/SREBF signaling	Pathway	55	105	1	0	MAPKAPK2	0.357504	Ariadne Receptor Signaling Pathways	128
royalbule	Skeletal Myogenesis Control	Pathway	70	589	3	0	IRS2,PTPN1,SMAD1	0.361147	Ariadne Cell Signaling Pathways	129
royalbule	VasopressinR1 -> CREB/ELK-SRF/AP-1/EGR signaling	Pathway	54	109	1	0	MAPKAPK2	0.368746	Ariadne Receptor Signaling Pathways	130
royalbule	EndothelinRb -> AP-1/CREB/ELK-SRF signaling	Pathway	51	111	1	0	MAPKAPK2	0.374307	Ariadne Receptor Signaling Pathways	131
royalbule	ThrombinR -> AP-1/CREB/ELK-SRF/SP1 signaling	Pathway	55	111	1	0	MAPKAPK2	0.374307	Ariadne Receptor Signaling Pathways	132
royalbule	CholinergicRm -> CREB/ELK-SRF signaling	Pathway	41	113	1	0	MAPKAPK2	0.37983	Ariadne Receptor Signaling Pathways	133
royalbule	PTAFR -> AP-1/ATF1/CREB/ERK-SRF signaling	Pathway	44	114	1	0	MAPKAPK2	0.382576	Ariadne Receptor Signaling Pathways	134
royalbule	SerotoninR1 -> FOS signaling	Pathway	43	115	1	0	MAPKAPK2	0.385313	Ariadne Receptor Signaling Pathways	135
royalbule	GRM1/5 -> CREB signaling	Pathway	39	117	1	0	MAPKAPK2	0.390758	Ariadne Receptor Signaling Pathways	136
royalbule	Apoptosis Regulation	Pathway	69	624	3	0	SMAD1,IL6R,TNFRSF12A	0.397171	Ariadne Cell Signaling Pathways	137
royalbule	VasopressinR2 -> CREB/ELK-SRF/AP-1/EGR signaling	Pathway	57	130	1	0	MAPKAPK2	0.425214	Ariadne Receptor Signaling Pathways	138
royalbule	Insulin Action	Pathway	50	912	4	0	SLC25A29,IRS2,PTPN1,ACOX3	0.425803	Ariadne Cell Signaling Pathways	139
royalbule	NeuropeptideYR -> ATF/CREB signaling	Pathway	36	137	1	0	MAPKAPK2	0.443111	Ariadne Receptor Signaling Pathways	140
royalbule	CannabinoidR -> AP-1/EGR signaling	Pathway	51	141	1	0	MAPKAPK2	0.453136	Ariadne Receptor Signaling Pathways	141
royalbule	Tight Junction Assembly (Occludin)	Pathway	38	294	1	0	IVNS1ABP	0.454877	Ariadne Cell Process Pathways	142
royalbule	T-cell receptor -> STAT signaling	Pathway	24	142	1	0	STAT3	0.455619	Ariadne Receptor Signaling Pathways	143
royalbule	Gonadotrope Cell Activation	Pathway	71	728	3	0	XBP1,RAPGEF4,MAPKAPK2	0.501253	Ariadne Cell Signaling Pathways	144
royalbule	Translation Control	Pathway	86	1012	4	0	IRS2,PTPN1,IL6R,TNFRSF12A	0.511719	Ariadne Cell Signaling Pathways	145
royalbule	T-cell receptor -> ATF/CREB signaling	Pathway	49	195	1	0	MAPKAPK2	0.574918	Ariadne Receptor Signaling Pathways	146
royalbule	Actin Cytoskeleton Regulation	Pathway	51	551	2	0	RAPGEF4,MAPKAPK2	0.606237	Ariadne Cell Signaling Pathways	147
royalbule	Hedgehog Pathway	Pathway	17	626	2	0	VHL,ZC3HC1	0.678291	Ariadne Cell Signaling Pathways	148
royalbule	Melanogenesis	Pathway	50	694	2	0	RAPGEF4,MAPKAPK2	0.734639	Ariadne Cell Signaling Pathways	149
royalbule	Notch Pathway	Pathway	40	1487	4	0	XBP1,MAPKAPK2,VHL,ZC3HC1	0.824415	Ariadne Cell Signaling Pathways	150
royalbule	B Cell Activation	Pathway	62	847	2	0	XBP1,MAPKAPK2	0.832876	Ariadne Cell Signaling Pathways	151
royalbule	NK Cell Activation	Pathway	59	539	1	0	MAPKAPK2	0.871063	Ariadne Cell Signaling Pathways	152
royalbule	Mast Cell Activation	Pathway	64	558	1	0	MAPKAPK2	0.880476	Ariadne Cell Signaling Pathways	153
royalbule	Atlas of Signaling	Pathway	381	6039	22	0	ZNF189,SLC25A29,SDC4,STAT3,HSD11B2,XBP1,IRS2,PTPN1,KLF9,RAPGEF4,SMAD1,MAPKAPK2,VHL,IL6R,APCS,TNFRSF12A,IVNS1ABP,ZC3HC1,TJP3,ACOX3,SARDH,TAF5L	0.883619	Ariadne Cell Signaling Pathways	154
royalbule	Axon Guidance	Pathway	58	1051	2	0	MAPKAPK2,TAF5L	0.914699	Ariadne Cell Signaling Pathways	155
royalbule	Gap Junction Regulation	Pathway	51	661	1	0	RAPGEF4	0.921118	Ariadne Cell Signaling Pathways	156
royalbule	Cell Cycle Regulation	Pathway	135	2179	5	0	RAPGEF4,SMAD1,TNFRSF12A,IVNS1ABP,TAF5L	0.939474	Ariadne Cell Signaling Pathways	157
royalbule	T Cell Activation	Pathway	80	957	1	0	MAPKAPK2	0.97717	Ariadne Cell Signaling Pathways	158
lightgreen	TRRAP/Tip60 Chromating Remodeling	Pathway	35	412	4	0	XPC,FANCE,SMARCA2,SMARCA5	0.0008184	Ariadne Cell Process Pathways	1
lightgreen	INO80 Chromating Remodeling	Pathway	25	449	4	0	XPC,FANCE,SMARCA2,SMARCA5	0.00114516	Ariadne Cell Process Pathways	2
lightgreen	AdrenergicRa -> STAT1 signaling	Pathway	6	6	1	16	ADRA1B	0.00964237	Ariadne Receptor Signaling Pathways	3
lightgreen	Single-Strand Base Excision DNA Repair	Pathway	20	120	2	1	XPC,FANCE	0.0106336	Ariadne Cell Process Pathways	4
lightgreen	mRNA Transcription and Processing	Pathway	49	391	3	0	SMARCA2,SMARCA5,CPSF2	0.0112413	Ariadne Cell Process Pathways	5
lightgreen	Single-Strand Mismatch DNA Repair	Pathway	19	125	2	1	XPC,FANCE	0.0115089	Ariadne Cell Process Pathways	6
lightgreen	Direct DNA Repair	Pathway	19	129	2	1	XPC,FANCE	0.0122322	Ariadne Cell Process Pathways	7
lightgreen	Double Strand DNA Non-Homologous Repair	Pathway	32	136	2	1	XPC,FANCE	0.0135465	Ariadne Cell Process Pathways	8
lightgreen	Glyoxylate and glycerate metabolism	Pathway	58	68	2	2	GRHPR,AGXT2	0.0157873	Ariadne Metabolic Pathways	9
lightgreen	EGFR -> ZNF259 signaling	Pathway	10	10	1	10	EGF	0.0160447	Ariadne Receptor Signaling Pathways	10
lightgreen	EGFR -> CTNND signaling	Pathway	12	12	1	8	EGF	0.019238	Ariadne Receptor Signaling Pathways	11
lightgreen	EGFR/ERBB2 -> CTNNB signaling	Pathway	13	13	1	7	EGF	0.0208328	Ariadne Receptor Signaling Pathways	12
lightgreen	Double Strand DNA Homologous Repair	Pathway	30	184	2	1	XPC,FANCE	0.024165	Ariadne Cell Process Pathways	13
lightgreen	Bile acids metabolism	Pathway	75	96	2	2	BAAT,AKR1D1	0.0302279	Ariadne Metabolic Pathways	14
lightgreen	EGFR/ERBB -> STAT signaling	Pathway	20	20	1	5	EGF	0.0319596	Ariadne Receptor Signaling Pathways	15
lightgreen	Serine and Glycine metabolism	Pathway	90	106	2	1	GRHPR,AGXT2	0.036309	Ariadne Metabolic Pathways	16
lightgreen	Histone Phosphorylation	Pathway	35	248	2	0	XPC,FANCE	0.0423535	Ariadne Cell Process Pathways	17
lightgreen	Histones Sumoylation	Pathway	25	252	2	0	SMARCA2,SMARCA5	0.0436314	Ariadne Cell Process Pathways	18
lightgreen	SWI/SNF BRG1/BAF Chromating Remodeling	Pathway	25	284	2	0	SMARCA2,SMARCA5	0.0544104	Ariadne Cell Process Pathways	19
lightgreen	SWI/SNF BRM/BAF Chromating Remodeling	Pathway	24	284	2	0	SMARCA2,SMARCA5	0.0544104	Ariadne Cell Process Pathways	20
lightgreen	SRCAP Chromating Remodeling	Pathway	20	284	2	0	SMARCA2,SMARCA5	0.0544104	Ariadne Cell Process Pathways	21
lightgreen	SWI/SNF BRG1/PBAF Chromating Remodeling	Pathway	26	285	2	0	SMARCA2,SMARCA5	0.0547627	Ariadne Cell Process Pathways	22
lightgreen	NURF Chromating Remodeling	Pathway	17	288	2	0	SMARCA2,SMARCA5	0.0558252	Ariadne Cell Process Pathways	23
lightgreen	CHRAC Chromating Remodeling	Pathway	16	289	2	0	SMARCA2,SMARCA5	0.0561812	Ariadne Cell Process Pathways	24
lightgreen	Biosynthesis of CoA and holo-ACP	Pathway	16	21	1	4	COASY	0.0595028	Ariadne Metabolic Pathways	25
lightgreen	NURD Chromating Remodeling	Pathway	31	307	2	0	SMARCA2,SMARCA5	0.062742	Ariadne Cell Process Pathways	26
lightgreen	Single-Strand Nucleotide Excision DNA Repair	Pathway	26	49	1	2	XPC	0.0672825	Ariadne Cell Process Pathways	27
lightgreen	AdrenergicRa -> STAT3 signaling	Pathway	22	44	1	2	ADRA1B	0.0696259	Ariadne Receptor Signaling Pathways	28
lightgreen	Histone Acethylation	Pathway	33	329	2	0	SMARCA2,SMARCA5	0.0711423	Ariadne Cell Process Pathways	29
lightgreen	Histones Ubiquitylation	Pathway	23	334	2	0	SMARCA2,SMARCA5	0.073108	Ariadne Cell Process Pathways	30
lightgreen	AdrenergicRa -> ELK-SRF signaling	Pathway	26	48	1	2	ADRA1B	0.075831	Ariadne Receptor Signaling Pathways	31
lightgreen	EGFR -> SMAD1 signaling	Pathway	28	50	1	2	EGF	0.0789258	Ariadne Receptor Signaling Pathways	32
lightgreen	Histone and DNA Methylation	Pathway	37	352	2	0	SMARCA2,SMARCA5	0.0803513	Ariadne Cell Process Pathways	33
lightgreen	EGFR -> NCOR2 signaling	Pathway	35	69	1	1	EGF	0.108067	Ariadne Receptor Signaling Pathways	34
lightgreen	EGFR/ERBB2 -> HIF1A signaling	Pathway	39	73	1	1	EGF	0.114142	Ariadne Receptor Signaling Pathways	35
lightgreen	Ser/Gly/Thr/Cys metabolism	Pathway	146	208	2	0	GRHPR,AGXT2	0.119487	Ariadne Metabolic Pathways	36
lightgreen	Hedgehog Pathway	Pathway	17	626	4	0	XPC,FANCE,SMARCA2,SMARCA5	0.124713	Ariadne Cell Signaling Pathways	37
lightgreen	EGFR/ERBB2 -> TP53 signaling	Pathway	48	82	1	1	EGF	0.127736	Ariadne Receptor Signaling Pathways	38
lightgreen	EGFR -> AP-1/ATF2 signaling	Pathway	49	83	1	1	EGF	0.12924	Ariadne Receptor Signaling Pathways	39
lightgreen	Alanine metabolism	Pathway	42	48	1	2	AGXT2	0.131274	Ariadne Metabolic Pathways	40
lightgreen	EGFR -> AP-1/CREB/ELK-SRF/MYC signaling	Pathway	57	94	1	1	EGF	0.145697	Ariadne Receptor Signaling Pathways	41
lightgreen	Folate biosynthesis	Pathway	63	66	1	1	GART	0.176315	Ariadne Metabolic Pathways	42
lightgreen	Purine metabolism	Pathway	149	277	2	0	Gucy1b2,GART	0.190247	Ariadne Metabolic Pathways	43
lightgreen	EGFR/ERBB3 -> MEF/MYOD/NFATC/MYOG signaling	Pathway	60	132	1	0	EGF	0.201341	Ariadne Receptor Signaling Pathways	44
lightgreen	Aspartate metabolism	Pathway	66	77	1	1	ACY3	0.202785	Ariadne Metabolic Pathways	45
lightgreen	Metabolism of glucocorticoids and mineralcorticoids	Pathway	75	85	1	1	AKR1D1	0.221547	Ariadne Metabolic Pathways	46
lightgreen	Focal Adhesion Regulation	Pathway	41	329	2	0	EGF,LIMS2	0.275219	Ariadne Cell Signaling Pathways	47
lightgreen	Skeletal Myogenesis Control	Pathway	70	589	3	0	EGF,FST,ADRA1B	0.278271	Ariadne Cell Signaling Pathways	48
lightgreen	Apoptosis Regulation	Pathway	69	624	3	0	FST,XPC,FANCE	0.309342	Ariadne Cell Signaling Pathways	49
lightgreen	Guanylate Cyclase Pathway	Pathway	36	1219	5	0	SLC17A2,CLCN2,LIMS2,SMARCA2,SMARCA5	0.329548	Ariadne Cell Signaling Pathways	50
lightgreen	Tight Junction Assembly (Occludin)	Pathway	38	294	1	0	CPSF2	0.351609	Ariadne Cell Process Pathways	51
lightgreen	Glutathione metabolism	Pathway	94	150	1	0	LAP3	0.359744	Ariadne Metabolic Pathways	52
lightgreen	Cell Cycle Regulation	Pathway	135	2179	8	0	EGF,LIMS2,FST,XPC,FANCE,SMARCA2,SMARCA5,CPSF2	0.364616	Ariadne Cell Signaling Pathways	53
lightgreen	Axon Guidance	Pathway	58	1051	4	0	BMF,XPC,FANCE,SEMA4G	0.422822	Ariadne Cell Signaling Pathways	54
lightgreen	Metabolism of estrogens and androgens	Pathway	102	201	1	0	AKR1D1	0.452121	Ariadne Metabolic Pathways	55
lightgreen	omega-6-fatty acid metabolism	Pathway	97	207	1	0	BAAT	0.462151	Ariadne Metabolic Pathways	56
lightgreen	N-Glycan biosynthesis	Pathway	76	215	1	0	MGAT4B	0.475265	Ariadne Metabolic Pathways	57
lightgreen	omega-3-fatty acid metabolism	Pathway	107	221	1	0	BAAT	0.484909	Ariadne Metabolic Pathways	58
lightgreen	Arachidonic acid metabolism	Pathway	129	251	1	0	BAAT	0.530757	Ariadne Metabolic Pathways	59
lightgreen	Sphingolipid metabolism	Pathway	86	322	1	0	MTMR14	0.62486	Ariadne Metabolic Pathways	60
lightgreen	Gap Junction Regulation	Pathway	51	661	2	0	EGF,ADRA1B	0.62858	Ariadne Cell Signaling Pathways	61
lightgreen	Adherens Junction Regulation	Pathway	41	696	2	0	EGF,FST	0.657986	Ariadne Cell Signaling Pathways	62
lightgreen	Adipocytokine Signaling	Pathway	52	792	2	0	SMARCA2,BAAT	0.72985	Ariadne Cell Signaling Pathways	63
lightgreen	Metabolism of glycerophospholipids and ether lipids	Pathway	152	492	1	0	MTMR14	0.784681	Ariadne Metabolic Pathways	64
lightgreen	Actin Cytoskeleton Regulation	Pathway	51	551	1	0	EGF	0.836339	Ariadne Cell Signaling Pathways	65
lightgreen	Atlas of Signaling	Pathway	381	6039	19	0	SLC17A2,EGF,CLCN2,LIMS2,FST,BMF,ADRA1B,XPC,FANCE,SMARCA2,SMARCA5,CCS,BAAT,AKR1D1,GRHPR,AGXT2,CPSF2,GART,SEMA4G	0.898678	Ariadne Cell Signaling Pathways	66
lightgreen	Melanogenesis	Pathway	50	694	1	0	EGF	0.900669	Ariadne Cell Signaling Pathways	67
lightgreen	Gonadotrope Cell Activation	Pathway	71	728	1	0	EGF	0.911961	Ariadne Cell Signaling Pathways	68
lightgreen	B Cell Activation	Pathway	62	847	1	0	CCS	0.942645	Ariadne Cell Signaling Pathways	69
lightgreen	Insulin Action	Pathway	50	912	1	0	SMARCA2	0.954802	Ariadne Cell Signaling Pathways	70
lightgreen	T Cell Activation	Pathway	80	957	1	0	BMF	0.961742	Ariadne Cell Signaling Pathways	71
lightgreen	Notch Pathway	Pathway	40	1487	2	0	SMARCA2,SMARCA5	0.96572	Ariadne Cell Signaling Pathways	72
lightgreen	Translation Control	Pathway	86	1012	1	0	EGF	0.968856	Ariadne Cell Signaling Pathways	73
magenta	ROS metabolism	Pathway	43	72	3	4	SOD3,GPX3,PXDN	0.000722032	Ariadne Metabolic Pathways	1
magenta	Coagulation Cascade	Pathway	37	41	2	4	COL1A1,COL1A2	0.0055419	Ariadne Cell Process Pathways	2
magenta	DDR1 -> NF-kB signaling	Pathway	14	22	2	9	COL3A1,COL5A2	0.010006	Ariadne Receptor Signaling Pathways	3
magenta	Actin Cytoskeleton Regulation	Pathway	51	551	7	1	EDNRB,F2R,VWF,TEK,CIT,SPTBN1,RAPGEF5	0.0301788	Ariadne Cell Signaling Pathways	4
magenta	Gonadotrope Cell Activation	Pathway	71	728	8	1	PLA2G2A,ETS1,TEK,GPX3,ERG,RASGRP2,LHX2,RAPGEF5	0.0437739	Ariadne Cell Signaling Pathways	5
magenta	ThrombinR -> STAT1 signaling	Pathway	7	7	1	14	F2R	0.0497528	Ariadne Receptor Signaling Pathways	6
magenta	AngiopoietinR -> STAT signaling	Pathway	8	8	1	12	TEK	0.0566777	Ariadne Receptor Signaling Pathways	7
magenta	Phenylalanine and Tyrosine metabolism	Pathway	130	161	2	1	PAH,PXDN	0.0647777	Ariadne Metabolic Pathways	8
magenta	Riboflavin metabolism	Pathway	21	31	1	3	Acp5	0.0791199	Ariadne Metabolic Pathways	9
magenta	B Cell Activation	Pathway	62	847	8	0	ETS1,SOD3,LGALS1,GPX3,ERG,RRBP1,RASGRP2,PAIP1	0.0911648	Ariadne Cell Signaling Pathways	10
magenta	Translation Control	Pathway	86	1012	9	0	EDNRB,VWF,TEK,IGFBP7,RRBP1,RASGRP2,PAIP1,CCRL1,TSPAN13	0.0997842	Ariadne Cell Signaling Pathways	11
magenta	Axon Guidance	Pathway	58	1051	9	0	Krt19,VWF,DYSF,CIT,SPTBN1,RASGRP2,TEP1,CCRL1,KRT7	0.119774	Ariadne Cell Signaling Pathways	12
magenta	Telomere Maintenance	Pathway	27	52	1	1	TEP1	0.137572	Ariadne Cell Process Pathways	13
magenta	Arachidonic acid metabolism	Pathway	129	251	2	0	PLA2G2A,GPX3	0.138936	Ariadne Metabolic Pathways	14
magenta	AngiopoietinR -> FOXO signaling	Pathway	11	23	1	4	TEK	0.155304	Ariadne Receptor Signaling Pathways	15
magenta	Heme biosynthesis	Pathway	54	71	1	1	PXDN	0.172871	Ariadne Metabolic Pathways	16
magenta	NK Cell Activation	Pathway	59	539	5	0	ETS1,VWF,ERG,RASGRP2,TSPAN13	0.17917	Ariadne Cell Signaling Pathways	17
magenta	ActivinR/BMPR -> SMAD1/5/9 signaling	Pathway	27	27	1	3	BMP2	0.180005	Ariadne Receptor Signaling Pathways	18
magenta	Mast Cell Activation	Pathway	64	558	5	0	PLA2G2A,ETS1,GPX3,ERG,RASGRP2	0.197805	Ariadne Cell Signaling Pathways	19
magenta	ThrombinR -> NF-kB signaling	Pathway	14	34	1	2	F2R	0.221691	Ariadne Receptor Signaling Pathways	20
magenta	Pterine biosynthesis	Pathway	55	100	1	1	PAH	0.235371	Ariadne Metabolic Pathways	21
magenta	Insulin Action	Pathway	50	912	7	0	ETS1,LIPA,ANXA2,IGFBP7,ERG,RRBP1,PAIP1	0.241351	Ariadne Cell Signaling Pathways	22
magenta	Biosynthesis of cholesterol	Pathway	91	104	1	0	LIPA	0.24365	Ariadne Metabolic Pathways	23
magenta	RNA Gene Silencing	Pathway	23	110	1	0	RNASEL	0.270729	Ariadne Cell Process Pathways	24
magenta	Glucose metabolism	Pathway	68	118	1	0	Acp5	0.271993	Ariadne Metabolic Pathways	25
magenta	Respiratory chain and oxidative phosphorylation	Pathway	25	118	1	0	NDUFS7	0.271993	Ariadne Metabolic Pathways	26
magenta	T Cell Activation	Pathway	80	957	7	0	ETS1,DYSF,GPX3,ERG,CIT,SPTBN1,RASGRP2	0.2821	Ariadne Cell Signaling Pathways	27
magenta	Tight Junction Assembly (JAMs)	Pathway	32	119	1	0	SPTBN1	0.289643	Ariadne Cell Process Pathways	28
magenta	Ubiquitin-dependent Protein Degradation	Pathway	15	125	1	0	UBE2D2	0.302006	Ariadne Cell Process Pathways	29
magenta	Gap Junction Regulation	Pathway	51	661	5	0	EDNRB,TEK,RASGRP2,CCRL1,RAPGEF5	0.309011	Ariadne Cell Signaling Pathways	30
magenta	DNA Replication	Pathway	29	134	1	0	CDK19	0.320187	Ariadne Cell Process Pathways	31
magenta	Tight Junction Assembly (Claudins)	Pathway	37	137	1	0	SPTBN1	0.326152	Ariadne Cell Process Pathways	32
magenta	Glutathione metabolism	Pathway	94	150	1	0	GPX3	0.333221	Ariadne Metabolic Pathways	33
magenta	ERBB2/3 -> EP300/ETS/ETV/SP1 signaling	Pathway	35	69	1	1	ETS1	0.403179	Ariadne Receptor Signaling Pathways	34
magenta	AngiopoietinR -> AP-1 signaling	Pathway	38	72	1	1	TEK	0.416823	Ariadne Receptor Signaling Pathways	35
magenta	Apoptosis	Pathway	93	187	1	0	CAPN2	0.418876	Ariadne Cell Process Pathways	36
magenta	Skeletal Myogenesis Control	Pathway	70	589	4	0	TEK,BMP2,IGFBP7,LTBP1	0.422513	Ariadne Cell Signaling Pathways	37
magenta	omega-6-fatty acid metabolism	Pathway	97	207	1	0	PLA2G2A	0.430913	Ariadne Metabolic Pathways	38
magenta	N-Glycan biosynthesis	Pathway	76	215	1	0	MAN2A2	0.443539	Ariadne Metabolic Pathways	39
magenta	omega-3-fatty acid metabolism	Pathway	107	221	1	0	PLA2G2A	0.452843	Ariadne Metabolic Pathways	40
magenta	Notch Pathway	Pathway	40	1487	9	0	Krt19,LIPA,LGALS1,CIT,PAH,UBE2D2,SPTBN1,TEP1,KRT7	0.458675	Ariadne Cell Signaling Pathways	41
magenta	Hedgehog Pathway	Pathway	17	626	4	0	BMP2,CCND2,UBE2D2,TEP1	0.47052	Ariadne Cell Signaling Pathways	42
magenta	EphrinR -> actin signaling	Pathway	15	216	2	0	CIT,SPTBN1	0.48191	Ariadne Receptor Signaling Pathways	43
magenta	Guanylate Cyclase Pathway	Pathway	36	1219	7	0	Krt19,PLA2G2A,FXYD5,CIT,SPTBN1,KRT7,FXYD6	0.538376	Ariadne Cell Signaling Pathways	44
magenta	Melanogenesis	Pathway	50	694	4	0	TEK,PAH,CCRL1,RAPGEF5	0.555125	Ariadne Cell Signaling Pathways	45
magenta	Focal Adhesion Regulation	Pathway	41	329	2	0	VWF,TEK	0.557034	Ariadne Cell Signaling Pathways	46
magenta	Adherens Junction Regulation	Pathway	41	696	4	0	TEK,BMP2,IGFBP7,LTBP1	0.55752	Ariadne Cell Signaling Pathways	47
magenta	EndothelinRb -> AP-1/CREB/ELK-SRF signaling	Pathway	51	111	1	0	EDNRB	0.570634	Ariadne Receptor Signaling Pathways	48
magenta	ThrombinR -> AP-1/CREB/ELK-SRF/SP1 signaling	Pathway	55	111	1	0	F2R	0.570634	Ariadne Receptor Signaling Pathways	49
magenta	Sphingolipid metabolism	Pathway	86	322	1	0	ARSA	0.589837	Ariadne Metabolic Pathways	50
magenta	Histones Ubiquitylation	Pathway	23	334	1	0	UBE2D2	0.62886	Ariadne Cell Process Pathways	51
magenta	Metabolism of glycerophospholipids and ether lipids	Pathway	152	492	1	0	PLA2G2A	0.752373	Ariadne Metabolic Pathways	52
magenta	Cell Cycle Regulation	Pathway	135	2179	10	0	Krt19,TEK,BMP2,CCND2,LTBP1,RRBP1,RASGRP2,PAIP1,KRT7,RAPGEF5	0.833159	Ariadne Cell Signaling Pathways	53
magenta	Cell cycle	Pathway	140	585	1	0	CCND2	0.835782	Ariadne Cell Process Pathways	54
magenta	Apoptosis Regulation	Pathway	69	624	2	0	BMP2,LTBP1	0.878053	Ariadne Cell Signaling Pathways	55
magenta	Adipocytokine Signaling	Pathway	52	792	2	0	PLA2G2A,LIPA	0.947744	Ariadne Cell Signaling Pathways	56
magenta	Translation	Pathway	84	1104	1	0	RRBP1	0.976206	Ariadne Cell Process Pathways	57
magenta	Atlas of Signaling	Pathway	381	6039	33	0	Krt19,PLA2G2A,ETS1,EDNRB,F2R,VWF,TEK,BMP2,SOD3,TF,DYSF,LIPA,LGALS1,GPX3,ANXA2,IGFBP7,CCND2,ERG,LTBP1,FXYD5,CIT,RRBP1,PAH,UBE2D2,SPTBN1,RASGRP2,TEP1,PAIP1,CCRL1,TSPAN13,KRT7,FXYD6,RAPGEF5	0.98474	Ariadne Cell Signaling Pathways	58
greenyellow	omega-3-fatty acid metabolism	Pathway	107	221	12	5	Cyp2d1,CYP1A2,CYP2E1,HSD17B10,HADH,Cyp2b1,EHHADH,CYP2B6,Cyp2d5,TECR,ACAA1,Cyp2d26	9.95157e-06	Ariadne Metabolic Pathways	1
greenyellow	Branched chain amino acids metabolism	Pathway	99	123	9	7	HSD17B10,HADH,EHHADH,MUT,IVD,MCCC2,ALDH7A1,ACAA1,HIBADH	1.46038e-05	Ariadne Metabolic Pathways	2
greenyellow	Adipocytokine Signaling	Pathway	52	792	17	2	CEBPB,LIPC,MLYCD,PDK2,HSD17B10,SOCS2,SLCO2A1,RXRA,HSD17B4,DUSP3,HADH,CYB5R3,SUCLG2,EHHADH,ALDH7A1,ACAA1,ADHFE1	8.46761e-05	Ariadne Cell Signaling Pathways	3
greenyellow	Malonate, propanoate and beta-alanine metabolism	Pathway	99	121	8	6	MLYCD,DPYD,SUCLG2,EHHADH,UPB1,MUT,ALDH7A1,ACAA1	9.63108e-05	Ariadne Metabolic Pathways	4
greenyellow	Tryptophan metabolism	Pathway	112	326	13	3	Cyp2d1,CYP1A2,CYP2E1,HSD17B10,MAOB,HADH,Cyp2b1,EHHADH,CYP2B6,Cyp2d5,ALDH7A1,KYNU,Cyp2d26	0.000108244	Ariadne Metabolic Pathways	5
greenyellow	Insulin Action	Pathway	50	912	18	1	CEBPB,LIPC,MLYCD,PDK2,HSD17B10,SOCS2,SLCO2A1,RXRA,HSD17B4,DUSP3,HADH,SUCLG2,EHHADH,PIK3C2G,ALDH7A1,ACAA1,GBE1,ADHFE1	0.000145439	Ariadne Cell Signaling Pathways	6
greenyellow	omega-6-fatty acid metabolism	Pathway	97	207	9	4	Cyp2d1,CYP1A2,CYP2E1,Cyp2b1,CYP2B6,Cyp2d5,TECR,ACAA1,Cyp2d26	0.000819073	Ariadne Metabolic Pathways	7
greenyellow	Bile acids metabolism	Pathway	75	96	5	5	HSD17B10,HSD17B4,HADH,EHHADH,ALDH7A1	0.00627106	Ariadne Metabolic Pathways	8
greenyellow	MacrophageR -> CEBPB/NF-kB signaling	Pathway	21	43	2	4	CEBPB,PIK3C2G	0.00672414	Ariadne Receptor Signaling Pathways	9
greenyellow	Fatty acid oxidation	Pathway	73	99	5	5	HSD17B10,HADH,EHHADH,TECR,ACAA1	0.00713721	Ariadne Metabolic Pathways	10
greenyellow	Serine and Glycine metabolism	Pathway	90	106	5	4	GNMT,SDS,GAMT,DMGDH,ALDH7A1	0.00947922	Ariadne Metabolic Pathways	11
greenyellow	Metabolism of estrogens and androgens	Pathway	102	201	7	3	Cyp2d1,CYP1A2,CYP2E1,Cyp2b1,CYP2B6,Cyp2d5,Cyp2d26	0.0110785	Ariadne Metabolic Pathways	12
greenyellow	Ser/Gly/Thr/Cys metabolism	Pathway	146	208	7	3	CDO1,GNMT,SDS,GAMT,MAOB,DMGDH,ALDH7A1	0.0132288	Ariadne Metabolic Pathways	13
greenyellow	Melanogenesis	Pathway	50	694	11	1	CYP1A2,HSD17B10,MAOB,HSD17B4,DUSP3,HADH,ANGPTL3,EHHADH,ALDH7A1,KYNU,ADHFE1	0.0200222	Ariadne Cell Signaling Pathways	14
greenyellow	Arachidonic acid metabolism	Pathway	129	251	7	2	Cyp2d1,CYP1A2,CYP2E1,Cyp2b1,CYP2B6,Cyp2d5,Cyp2d26	0.0334858	Ariadne Metabolic Pathways	15
greenyellow	VasopressinR2 -> MEF/MYOD/NFATC/MYOG signaling	Pathway	53	125	2	1	CABIN1,PIK3C2G	0.0526523	Ariadne Receptor Signaling Pathways	16
greenyellow	VasopressinR1 -> MEF/MYOD/NFATC/MYOG signaling	Pathway	55	127	2	1	CABIN1,PIK3C2G	0.0542336	Ariadne Receptor Signaling Pathways	17
greenyellow	EGFR/ERBB3 -> MEF/MYOD/NFATC/MYOG signaling	Pathway	60	132	2	1	CABIN1,PIK3C2G	0.0582716	Ariadne Receptor Signaling Pathways	18
greenyellow	Histidine metabolism	Pathway	62	72	3	4	CYP2E1,MAOB,ALDH7A1	0.0591498	Ariadne Metabolic Pathways	19
greenyellow	HGFR -> FOXO3A signaling	Pathway	7	19	1	5	PIK3C2G	0.0598724	Ariadne Receptor Signaling Pathways	20
greenyellow	ErythropoietinR -> FOXO3A signaling	Pathway	8	20	1	5	PIK3C2G	0.0629473	Ariadne Receptor Signaling Pathways	21
greenyellow	PDGFR -> FOXO3A signaling	Pathway	10	22	1	4	PIK3C2G	0.0690743	Ariadne Receptor Signaling Pathways	22
greenyellow	ActivinR -> SMAD2/3 signaling	Pathway	23	23	1	4	INHBC	0.0721265	Ariadne Receptor Signaling Pathways	23
greenyellow	AngiopoietinR -> FOXO signaling	Pathway	11	23	1	4	PIK3C2G	0.0721265	Ariadne Receptor Signaling Pathways	24
greenyellow	VEGFR -> FOXO3A signaling	Pathway	12	24	1	4	PIK3C2G	0.0751712	Ariadne Receptor Signaling Pathways	25
greenyellow	IL6R -> CEBP/ELK-SRF signaling	Pathway	18	24	1	4	CEBPB	0.0751712	Ariadne Receptor Signaling Pathways	26
greenyellow	InsulinR -> CTNNB/FOXA/FOXO signaling	Pathway	14	26	1	3	PIK3C2G	0.0812381	Ariadne Receptor Signaling Pathways	27
greenyellow	IGF1R -> CEBPA/FOXO1A signaling	Pathway	12	26	1	3	PIK3C2G	0.0812381	Ariadne Receptor Signaling Pathways	28
greenyellow	Tight Junction Assembly (Occludin)	Pathway	38	294	1	0	DDX5	0.0829571	Ariadne Cell Process Pathways	29
greenyellow	TNFRSF5/13B -> NFATC1 signaling	Pathway	15	27	1	3	PIK3C2G	0.0842604	Ariadne Receptor Signaling Pathways	30
greenyellow	ActivinR/BMPR -> SMAD1/5/9 signaling	Pathway	27	27	1	3	INHBC	0.0842604	Ariadne Receptor Signaling Pathways	31
greenyellow	VEGFR -> CTNNB signaling	Pathway	15	27	1	3	PIK3C2G	0.0842604	Ariadne Receptor Signaling Pathways	32
greenyellow	Lysine metabolsm	Pathway	84	139	4	2	HSD17B10,HADH,EHHADH,ALDH7A1	0.092482	Ariadne Metabolic Pathways	33
greenyellow	NTRK -> FOXO/MYCN signaling	Pathway	19	31	1	3	PIK3C2G	0.0962748	Ariadne Receptor Signaling Pathways	34
greenyellow	ICAM2 -> CTNNB/FOXO/STAT3 signaling	Pathway	13	32	1	3	PIK3C2G	0.0992599	Ariadne Receptor Signaling Pathways	35
greenyellow	CD19 -> NF-kB signaling	Pathway	12	32	1	3	PIK3C2G	0.0992599	Ariadne Receptor Signaling Pathways	36
greenyellow	Notch -> NF-kB signaling	Pathway	13	33	1	3	PIK3C2G	0.102238	Ariadne Receptor Signaling Pathways	37
greenyellow	ThrombopoietinR -> SPI1 signaling	Pathway	15	33	1	3	PIK3C2G	0.102238	Ariadne Receptor Signaling Pathways	38
greenyellow	GHR -> NF-kB signaling	Pathway	13	33	1	3	PIK3C2G	0.102238	Ariadne Receptor Signaling Pathways	39
greenyellow	AGER -> NF-kB signaling	Pathway	14	34	1	2	PIK3C2G	0.105208	Ariadne Receptor Signaling Pathways	40
greenyellow	IL12R -> NF-kB/NFATC signaling	Pathway	14	34	1	2	PIK3C2G	0.105208	Ariadne Receptor Signaling Pathways	41
greenyellow	DopamineR2 -> NF-kB signaling	Pathway	14	34	1	2	PIK3C2G	0.105208	Ariadne Receptor Signaling Pathways	42
greenyellow	ThrombinR -> NF-kB signaling	Pathway	14	34	1	2	PIK3C2G	0.105208	Ariadne Receptor Signaling Pathways	43
greenyellow	AGER -> CREB/SP1 signaling	Pathway	19	35	1	2	PIK3C2G	0.108171	Ariadne Receptor Signaling Pathways	44
greenyellow	IL15R -> NF-kB/NFATC signaling	Pathway	15	35	1	2	PIK3C2G	0.108171	Ariadne Receptor Signaling Pathways	45
greenyellow	IL7R -> FOXO/NF-kB signaling	Pathway	16	36	1	2	PIK3C2G	0.111126	Ariadne Receptor Signaling Pathways	46
greenyellow	B-cell receptor -> NFATC signaling	Pathway	19	37	1	2	PIK3C2G	0.114074	Ariadne Receptor Signaling Pathways	47
greenyellow	NGFR -> AP-1/CEBPB/CREB/ELK-SRF/TP53 signaling	Pathway	35	38	1	2	CEBPB	0.117015	Ariadne Receptor Signaling Pathways	48
greenyellow	FibronectinR -> CTNNB signaling	Pathway	10	38	1	2	PIK3C2G	0.117015	Ariadne Receptor Signaling Pathways	49
greenyellow	TLR1/2/6 -> NF-kB signaling	Pathway	19	39	1	2	PIK3C2G	0.119949	Ariadne Receptor Signaling Pathways	50
greenyellow	CholinergicRn -> CREB signaling	Pathway	21	45	1	2	PIK3C2G	0.137397	Ariadne Receptor Signaling Pathways	51
greenyellow	Urea cycle and arginine metabolism	Pathway	85	104	3	2	GAMT,MAOB,ALDH7A1	0.137869	Ariadne Metabolic Pathways	52
greenyellow	ErythropoietinR -> NF-kB signaling	Pathway	11	48	1	2	PIK3C2G	0.146023	Ariadne Receptor Signaling Pathways	53
greenyellow	Glycogen metabolism	Pathway	37	55	2	3	PPA2,GBE1	0.148616	Ariadne Metabolic Pathways	54
greenyellow	FSHR -> FOXO1A signaling	Pathway	9	54	1	1	PIK3C2G	0.16308	Ariadne Receptor Signaling Pathways	55
greenyellow	AdenosineR -> NF-kB signaling	Pathway	19	55	1	1	PIK3C2G	0.165898	Ariadne Receptor Signaling Pathways	56
greenyellow	FibronectinR -> NF-kB signaling	Pathway	22	58	1	1	PIK3C2G	0.174309	Ariadne Receptor Signaling Pathways	57
greenyellow	IL2R -> ELK-SRF/MYC signaling	Pathway	24	58	1	1	PIK3C2G	0.174309	Ariadne Receptor Signaling Pathways	58
greenyellow	InsulinR -> ELK-SRF/SREBF signaling	Pathway	25	59	1	1	PIK3C2G	0.177099	Ariadne Receptor Signaling Pathways	59
greenyellow	GHR -> ELK-SRF/MYC signaling	Pathway	25	59	1	1	PIK3C2G	0.177099	Ariadne Receptor Signaling Pathways	60
greenyellow	B-cell receptor -> AP-1 signaling	Pathway	25	60	1	1	PIK3C2G	0.179881	Ariadne Receptor Signaling Pathways	61
greenyellow	B-cell receptor -> NF-kB signaling	Pathway	23	60	1	1	PIK3C2G	0.179881	Ariadne Receptor Signaling Pathways	62
greenyellow	KIT -> MITF signaling	Pathway	28	62	1	1	PIK3C2G	0.185425	Ariadne Receptor Signaling Pathways	63
greenyellow	IGF1R -> MEF/MYOD/MYOG signaling	Pathway	35	63	1	1	PIK3C2G	0.188186	Ariadne Receptor Signaling Pathways	64
greenyellow	CD19 -> AP-1/ELK-SRF signaling	Pathway	29	63	1	1	PIK3C2G	0.188186	Ariadne Receptor Signaling Pathways	65
greenyellow	PTAFR -> NF-kB signaling	Pathway	22	63	1	1	PIK3C2G	0.188186	Ariadne Receptor Signaling Pathways	66
greenyellow	UrokinaseR -> ELK-SRF signaling	Pathway	30	64	1	1	PIK3C2G	0.19094	Ariadne Receptor Signaling Pathways	67
greenyellow	IL4R -> ELK-SRF/HMGY signaling	Pathway	27	65	1	1	PIK3C2G	0.193688	Ariadne Receptor Signaling Pathways	68
greenyellow	EDG2 -> ELK-SRF signaling	Pathway	32	66	1	1	PIK3C2G	0.196428	Ariadne Receptor Signaling Pathways	69
greenyellow	FcIgER -> ELK-SRF signaling	Pathway	34	68	1	1	PIK3C2G	0.201887	Ariadne Receptor Signaling Pathways	70
greenyellow	EGFR -> NCOR2 signaling	Pathway	35	69	1	1	PIK3C2G	0.204607	Ariadne Receptor Signaling Pathways	71
greenyellow	ERBB2/3 -> EP300/ETS/ETV/SP1 signaling	Pathway	35	69	1	1	PIK3C2G	0.204607	Ariadne Receptor Signaling Pathways	72
greenyellow	GDNF -> HSF1 signaling	Pathway	36	70	1	1	PIK3C2G	0.207319	Ariadne Receptor Signaling Pathways	73
greenyellow	AngiopoietinR -> AP-1 signaling	Pathway	38	72	1	1	PIK3C2G	0.212723	Ariadne Receptor Signaling Pathways	74
greenyellow	EGFR/ERBB2 -> HIF1A signaling	Pathway	39	73	1	1	PIK3C2G	0.215414	Ariadne Receptor Signaling Pathways	75
greenyellow	VIPR -> CREB/CEBP signaling	Pathway	31	75	1	1	CEBPB	0.220777	Ariadne Receptor Signaling Pathways	76
greenyellow	AdrenergicRb -> STAT3 signaling	Pathway	29	76	1	1	PIK3C2G	0.223448	Ariadne Receptor Signaling Pathways	77
greenyellow	PDGFR -> AP-1/MYC signaling	Pathway	44	78	1	1	PIK3C2G	0.228769	Ariadne Receptor Signaling Pathways	78
greenyellow	CD38 -> NF-kB signaling	Pathway	32	78	1	1	PIK3C2G	0.228769	Ariadne Receptor Signaling Pathways	79
greenyellow	ErythropoietinR -> AP-1/CREB/MYC signaling	Pathway	44	81	1	1	PIK3C2G	0.236699	Ariadne Receptor Signaling Pathways	80
greenyellow	EGFR/ERBB2 -> TP53 signaling	Pathway	48	82	1	1	PIK3C2G	0.239329	Ariadne Receptor Signaling Pathways	81
greenyellow	HGFR -> AP-1/CREB/MYC signaling	Pathway	46	83	1	1	PIK3C2G	0.241952	Ariadne Receptor Signaling Pathways	82
greenyellow	EGFR -> AP-1/ATF2 signaling	Pathway	49	83	1	1	PIK3C2G	0.241952	Ariadne Receptor Signaling Pathways	83
greenyellow	ThrombopoietinR -> AP-1/CREB/ELK-SRF/MYC signaling	Pathway	49	86	1	1	PIK3C2G	0.24978	Ariadne Receptor Signaling Pathways	84
greenyellow	NeurotensinR -> ELK-SRF/AP-1/EGR signaling	Pathway	34	86	1	1	PIK3C2G	0.24978	Ariadne Receptor Signaling Pathways	85
greenyellow	VEGFR -> AP-1/CREB/MYC signaling	Pathway	51	88	1	1	PIK3C2G	0.254965	Ariadne Receptor Signaling Pathways	86
greenyellow	Amino sugars synthesis	Pathway	64	79	2	2	CYB5R3,GNE	0.257446	Ariadne Metabolic Pathways	87
greenyellow	EGFR -> AP-1/CREB/ELK-SRF/MYC signaling	Pathway	57	94	1	1	PIK3C2G	0.270359	Ariadne Receptor Signaling Pathways	88
greenyellow	Focal Adhesion Regulation	Pathway	41	329	4	1	DUSP3,ANGPTL3,PIK3C2G,SPP2	0.273343	Ariadne Cell Signaling Pathways	89
greenyellow	NTRK -> AP-1/CREB/ELK-SRF/MYC/SMAD3/TP53 signaling	Pathway	59	96	1	1	PIK3C2G	0.275437	Ariadne Receptor Signaling Pathways	90
greenyellow	FGFR -> AP-1/CREB/CREBBP/ELK-SRF/MYC signaling	Pathway	62	99	1	1	PIK3C2G	0.283004	Ariadne Receptor Signaling Pathways	91
greenyellow	Glutathione metabolism	Pathway	94	150	3	2	MGST3,GSTM2,GSTK1	0.285639	Ariadne Metabolic Pathways	92
greenyellow	ErythropoietinR -> ELK-SRF/FOS signaling	Pathway	33	102	1	0	PIK3C2G	0.290512	Ariadne Receptor Signaling Pathways	93
greenyellow	DopamineR2 -> AP-1/CREB/ELK-SRF signaling	Pathway	48	102	1	0	PIK3C2G	0.290512	Ariadne Receptor Signaling Pathways	94
greenyellow	FibronectinR -> AP-1/ELK-SRF/SREBF signaling	Pathway	55	105	1	0	PIK3C2G	0.297961	Ariadne Receptor Signaling Pathways	95
greenyellow	Notch Pathway	Pathway	40	1487	14	0	CYP1A2,LIPC,PDK2,HSD17B10,SLCO2A1,MAOB,HSD17B4,DUSP3,HADH,EHHADH,GABARAPL1,ALDH7A1,KYNU,ADHFE1	0.301008	Ariadne Cell Signaling Pathways	96
greenyellow	VasopressinR1 -> CREB/ELK-SRF/AP-1/EGR signaling	Pathway	54	109	1	0	PIK3C2G	0.307801	Ariadne Receptor Signaling Pathways	97
greenyellow	ThrombinR -> AP-1/CREB/ELK-SRF/SP1 signaling	Pathway	55	111	1	0	PIK3C2G	0.312682	Ariadne Receptor Signaling Pathways	98
greenyellow	CholinergicRm -> CREB/ELK-SRF signaling	Pathway	41	113	1	0	PIK3C2G	0.317537	Ariadne Receptor Signaling Pathways	99
greenyellow	PTAFR -> AP-1/ATF1/CREB/ERK-SRF signaling	Pathway	44	114	1	0	PIK3C2G	0.319955	Ariadne Receptor Signaling Pathways	100
greenyellow	SerotoninR1 -> FOS signaling	Pathway	43	115	1	0	PIK3C2G	0.322367	Ariadne Receptor Signaling Pathways	101
greenyellow	Ethanol metabolism	Pathway	15	31	1	3	ALDH7A1	0.322482	Ariadne Metabolic Pathways	102
greenyellow	Glut/Gln/Pro metabolsm	Pathway	80	96	2	2	PYCR1,GLS2	0.336234	Ariadne Metabolic Pathways	103
greenyellow	Skeletal Myogenesis Control	Pathway	70	589	6	1	SOCS2,INHBC,DUSP3,ANGPTL3,CABIN1,PIK3C2G	0.337999	Ariadne Cell Signaling Pathways	104
greenyellow	Metabolism of triacylglycerols	Pathway	42	100	2	2	LIPC,ALDH7A1	0.354525	Ariadne Metabolic Pathways	105
greenyellow	VasopressinR2 -> CREB/ELK-SRF/AP-1/EGR signaling	Pathway	57	130	1	0	PIK3C2G	0.357775	Ariadne Receptor Signaling Pathways	106
greenyellow	NeuropeptideYR -> ATF/CREB signaling	Pathway	36	137	1	0	PIK3C2G	0.373816	Ariadne Receptor Signaling Pathways	107
greenyellow	D-amino acid metabolism	Pathway	37	38	1	2	GLS2	0.379778	Ariadne Metabolic Pathways	108
greenyellow	CannabinoidR -> AP-1/EGR signaling	Pathway	51	141	1	0	PIK3C2G	0.382846	Ariadne Receptor Signaling Pathways	109
greenyellow	T-cell receptor -> NFATC signaling	Pathway	37	172	1	0	PIK3C2G	0.449559	Ariadne Receptor Signaling Pathways	110
greenyellow	T-cell receptor -> CREBBP signaling	Pathway	36	176	1	0	PIK3C2G	0.457755	Ariadne Receptor Signaling Pathways	111
greenyellow	T-cell receptor -> NF-kB signaling	Pathway	38	176	1	0	PIK3C2G	0.457755	Ariadne Receptor Signaling Pathways	112
greenyellow	T-cell receptor -> AP-1 signaling	Pathway	44	180	1	0	PIK3C2G	0.46586	Ariadne Receptor Signaling Pathways	113
greenyellow	Irinotecan metabolism	Pathway	11	52	1	1	Ces1c	0.480504	Ariadne Metabolic Pathways	114
greenyellow	T-cell receptor -> ATF/CREB signaling	Pathway	49	195	1	0	PIK3C2G	0.495445	Ariadne Receptor Signaling Pathways	115
greenyellow	Glyoxylate and glycerate metabolism	Pathway	58	68	1	1	HAO1	0.576098	Ariadne Metabolic Pathways	116
greenyellow	Tricarboxylic acid cycle	Pathway	55	71	1	1	SUCLG2	0.591997	Ariadne Metabolic Pathways	117
greenyellow	Methionine metabolism	Pathway	71	85	1	1	AHCY	0.6588	Ariadne Metabolic Pathways	118
greenyellow	Actin Cytoskeleton Regulation	Pathway	51	551	4	0	DUSP3,ANGPTL3,PIK3C2G,SPP2	0.661288	Ariadne Cell Signaling Pathways	119
greenyellow	Mast Cell Activation	Pathway	64	558	4	0	CYP2E1,DUSP3,CYP2B6,PIK3C2G	0.671312	Ariadne Cell Signaling Pathways	120
greenyellow	Pyrimidine metabolism	Pathway	105	184	2	1	DPYD,UPB1	0.67547	Ariadne Metabolic Pathways	121
greenyellow	Gonadotrope Cell Activation	Pathway	71	728	5	0	CEBPB,CYP2E1,DUSP3,ANGPTL3,CYP2B6	0.715451	Ariadne Cell Signaling Pathways	122
greenyellow	Pterine biosynthesis	Pathway	55	100	1	1	DDX5	0.7185	Ariadne Metabolic Pathways	123
greenyellow	Biosynthesis of cholesterol	Pathway	91	104	1	0	CYP2E1	0.73261	Ariadne Metabolic Pathways	124
greenyellow	Inositol phosphate metabolism	Pathway	63	116	1	0	PIK3C2G	0.770913	Ariadne Metabolic Pathways	125
greenyellow	Respiratory chain and oxidative phosphorylation	Pathway	25	118	1	0	PPA2	0.776752	Ariadne Metabolic Pathways	126
greenyellow	NK Cell Activation	Pathway	59	539	3	0	DUSP3,PIK3C2G,SPP2	0.822984	Ariadne Cell Signaling Pathways	127
greenyellow	B Cell Activation	Pathway	62	847	5	0	CEBPB,CYP2E1,DUSP3,CYP2B6,PIK3C2G	0.832849	Ariadne Cell Signaling Pathways	128
greenyellow	Phenylalanine and Tyrosine metabolism	Pathway	130	161	1	0	MAOB	0.872291	Ariadne Metabolic Pathways	129
greenyellow	Gap Junction Regulation	Pathway	51	661	3	0	GJB1,DUSP3,ANGPTL3	0.914287	Ariadne Cell Signaling Pathways	130
greenyellow	Glycosylphosphatidylinositol(GPI)-anchor biosynthesis	Pathway	32	195	1	0	ALG12	0.918274	Ariadne Metabolic Pathways	131
greenyellow	Sphingolipid metabolism	Pathway	86	322	2	0	SPTLC2,ALG12	0.919343	Ariadne Metabolic Pathways	132
greenyellow	Translation Control	Pathway	86	1012	5	0	SOCS2,DUSP3,ANGPTL3,PIK3C2G,SPP2	0.928966	Ariadne Cell Signaling Pathways	133
greenyellow	N-Glycan biosynthesis	Pathway	76	215	1	0	ALG12	0.937272	Ariadne Metabolic Pathways	134
greenyellow	T Cell Activation	Pathway	80	957	4	0	CYP2E1,DUSP3,CYP2B6,PIK3C2G	0.961994	Ariadne Cell Signaling Pathways	135
greenyellow	Apoptosis Regulation	Pathway	69	624	2	0	INHBC,PIK3C2G	0.967891	Ariadne Cell Signaling Pathways	136
greenyellow	Atlas of Signaling	Pathway	381	6039	48	0	CDO1,CEBPB,CYP1A2,GNMT,GJB1,LIPC,ANG,MLYCD,CYP2E1,SDS,PDK2,HSD17B10,SOCS2,CLCN4,GAMT,SLCO2A1,MAOB,HAO1,RXRA,HSD17B4,INHBC,DUSP3,AHCY,DDX5,HADH,CYB5R3,ANGPTL3,ATOX1,SUCLG2,Cyp2b1,SLCO1A2,EHHADH,CYP2B6,GABARAPL1,DMGDH,MUT,IVD,NUDT9,MCCC2,PIK3C2G,ALDH7A1,ACAA1,GBE1,KYNU,SPP2,SLC30A6,HIBADH,ADHFE1	0.969637	Ariadne Cell Signaling Pathways	137
greenyellow	Purine metabolism	Pathway	149	277	1	0	NUDT9	0.972641	Ariadne Metabolic Pathways	138
greenyellow	Adherens Junction Regulation	Pathway	41	696	2	0	INHBC,ANGPTL3	0.981466	Ariadne Cell Signaling Pathways	139
greenyellow	Hedgehog Pathway	Pathway	17	626	1	0	INHBC	0.995266	Ariadne Cell Signaling Pathways	140
greenyellow	Axon Guidance	Pathway	58	1051	2	0	DUSP3,SPP2	0.999015	Ariadne Cell Signaling Pathways	141
greenyellow	Cell Cycle Regulation	Pathway	135	2179	8	0	GJB1,ANG,INHBC,DUSP3,DDX5,ANGPTL3,GABARAPL1,PIK3C2G	0.999318	Ariadne Cell Signaling Pathways	142
greenyellow	Guanylate Cyclase Pathway	Pathway	36	1219	2	0	CLCN4,GABARAPL1	0.999782	Ariadne Cell Signaling Pathways	143
cyan	Adipocytokine Signaling	Pathway	52	792	13	1	SREBF1,KRAS,PLCB1,ECI2,ALDH3A2,FADS1,FDFT1,EBP,ACSS2,SC5DL,GALM,OSBPL9,ALDH9A1	9.11678e-05	Ariadne Cell Signaling Pathways	1
cyan	Malonate, propanoate and beta-alanine metabolism	Pathway	99	121	5	4	ABAT,ALDH3A2,DPYS,ACSS2,ALDH9A1	0.0031108	Ariadne Metabolic Pathways	2
cyan	AdenosineR -> AP-1 signaling	Pathway	19	25	2	8	KRAS,PLCB1	0.00375027	Ariadne Receptor Signaling Pathways	3
cyan	VasopressinR1 -> CREB/ELK-SRF/AP-1/EGR signaling	Pathway	54	109	3	2	AVPR1A,KRAS,PLCB1	0.00577345	Ariadne Receptor Signaling Pathways	4
cyan	VasopressinR1 -> MEF/MYOD/NFATC/MYOG signaling	Pathway	55	127	3	2	Hdac5,AVPR1A,PLCB1	0.00895704	Ariadne Receptor Signaling Pathways	5
cyan	Metabolism of triacylglycerols	Pathway	42	100	4	4	DGAT2,ALDH3A2,AADAC,ALDH9A1	0.00938093	Ariadne Metabolic Pathways	6
cyan	Glycogen metabolism	Pathway	37	55	3	5	NUDT14,GALM,ADPGK	0.0107221	Ariadne Metabolic Pathways	7
cyan	Urea cycle and arginine metabolism	Pathway	85	104	4	3	ABAT,ALDH3A2,AGMAT,ALDH9A1	0.010743	Ariadne Metabolic Pathways	8
cyan	AdrenergicRa -> STAT3 signaling	Pathway	22	44	2	4	KRAS,PLCB1	0.0114641	Ariadne Receptor Signaling Pathways	9
cyan	CholecystokininR -> ELK-SRF signaling	Pathway	23	45	2	4	KRAS,PLCB1	0.0119776	Ariadne Receptor Signaling Pathways	10
cyan	IGF1R -> ELK-SRF/HIF1A/MYC/SREBF signaling	Pathway	23	46	2	4	SREBF1,KRAS	0.0125015	Ariadne Receptor Signaling Pathways	11
cyan	SerotoninR2 -> ELK-SRF/GATA4 signaling	Pathway	22	46	2	4	KRAS,PLCB1	0.0125015	Ariadne Receptor Signaling Pathways	12
cyan	AdrenergicRa -> ELK-SRF signaling	Pathway	26	48	2	4	KRAS,PLCB1	0.0135801	Ariadne Receptor Signaling Pathways	13
cyan	VasopressinR1 -> STAT signaling	Pathway	16	50	2	4	AVPR1A,PLCB1	0.0146995	Ariadne Receptor Signaling Pathways	14
cyan	ProstaglandinFR -> ATF1/ELK-SRF/CREB signaling	Pathway	28	53	2	3	KRAS,PLCB1	0.016454	Ariadne Receptor Signaling Pathways	15
cyan	OpioidR -> CREB/ELK-SRF/STAT3 signaling	Pathway	32	57	2	3	KRAS,PLCB1	0.0189317	Ariadne Receptor Signaling Pathways	16
cyan	EDG3/5 -> AP-1/ELK-SRF signaling	Pathway	36	58	2	3	KRAS,PLCB1	0.0195755	Ariadne Receptor Signaling Pathways	17
cyan	InsulinR -> ELK-SRF/SREBF signaling	Pathway	25	59	2	3	SREBF1,KRAS	0.020229	Ariadne Receptor Signaling Pathways	18
cyan	PTAFR -> NF-kB signaling	Pathway	22	63	2	3	KRAS,PLCB1	0.022938	Ariadne Receptor Signaling Pathways	19
cyan	OxytocinR -> ELK-SRF/GATA/AP-1 signaling	Pathway	25	65	2	3	KRAS,PLCB1	0.0243489	Ariadne Receptor Signaling Pathways	20
cyan	EndothelinRa -> AP-1/CREB signaling	Pathway	42	67	2	2	KRAS,PLCB1	0.0257968	Ariadne Receptor Signaling Pathways	21
cyan	Ethanol metabolism	Pathway	15	31	2	6	ALDH3A2,ALDH9A1	0.0277002	Ariadne Metabolic Pathways	22
cyan	Ser/Gly/Thr/Cys metabolism	Pathway	146	208	5	2	CTH,ALDH3A2,ACSS2,BHMT2,ALDH9A1	0.0286939	Ariadne Metabolic Pathways	23
cyan	AdrenergicRb -> CREB signaling	Pathway	28	72	2	2	KRAS,PLCB1	0.0295759	Ariadne Receptor Signaling Pathways	24
cyan	VIPR -> CREB/CEBP signaling	Pathway	31	75	2	2	KRAS,PLCB1	0.0319503	Ariadne Receptor Signaling Pathways	25
cyan	ProstaglandinIR -> ATF1/ELK-SRF/CREB signaling	Pathway	35	78	2	2	KRAS,PLCB1	0.0344034	Ariadne Receptor Signaling Pathways	26
cyan	TachykininR -> ELK-SRF signaling	Pathway	27	85	2	2	KRAS,PLCB1	0.0404249	Ariadne Receptor Signaling Pathways	27
cyan	ThromboxaneR -> CREB signaling	Pathway	24	85	2	2	KRAS,PLCB1	0.0404249	Ariadne Receptor Signaling Pathways	28
cyan	Insulin Action	Pathway	50	912	9	0	SREBF1,KRAS,ECI2,WARS,ALDH3A2,ACSS2,GALM,OSBPL9,ALDH9A1	0.0411385	Ariadne Cell Signaling Pathways	29
cyan	NeurotensinR -> ELK-SRF/AP-1/EGR signaling	Pathway	34	86	2	2	KRAS,PLCB1	0.0413184	Ariadne Receptor Signaling Pathways	30
cyan	FSHR -> CREB/ELK-SRF/GATA4 signaling	Pathway	29	88	2	2	KRAS,PLCB1	0.0431298	Ariadne Receptor Signaling Pathways	31
cyan	Lectin-induced Complement Pathway	Pathway	23	25	1	4	MBL2	0.0483866	Ariadne Cell Process Pathways	32
cyan	IL8R -> CREB/EGR signaling	Pathway	33	94	2	2	KRAS,PLCB1	0.048756	Ariadne Receptor Signaling Pathways	33
cyan	GNRHR -> ELK-SRF signaling	Pathway	28	96	2	2	KRAS,PLCB1	0.0506941	Ariadne Receptor Signaling Pathways	34
cyan	AngiotensinR -> CREB/ELK-SRF/TP53 signaling	Pathway	38	96	2	2	KRAS,PLCB1	0.0506941	Ariadne Receptor Signaling Pathways	35
cyan	Biosynthesis of cholesterol	Pathway	91	104	3	2	FDFT1,EBP,SC5DL	0.056337	Ariadne Metabolic Pathways	36
cyan	ErythropoietinR -> ELK-SRF/FOS signaling	Pathway	33	102	2	1	KRAS,PLCB1	0.0566907	Ariadne Receptor Signaling Pathways	37
cyan	FibronectinR -> AP-1/ELK-SRF/SREBF signaling	Pathway	55	105	2	1	SREBF1,KRAS	0.0597892	Ariadne Receptor Signaling Pathways	38
cyan	Melanogenesis	Pathway	50	694	7	1	SREBF1,KRAS,PLCB1,WARS,ALDH3A2,KMO,ALDH9A1	0.0653233	Ariadne Cell Signaling Pathways	39
cyan	EndothelinRb -> AP-1/CREB/ELK-SRF signaling	Pathway	51	111	2	1	KRAS,PLCB1	0.0661802	Ariadne Receptor Signaling Pathways	40
cyan	ThrombinR -> AP-1/CREB/ELK-SRF/SP1 signaling	Pathway	55	111	2	1	KRAS,PLCB1	0.0661802	Ariadne Receptor Signaling Pathways	41
cyan	Pyrimidine metabolism	Pathway	105	184	4	2	NUDT14,NME3,DPYS,DHODH	0.067398	Ariadne Metabolic Pathways	42
cyan	CholinergicRm -> CREB/ELK-SRF signaling	Pathway	41	113	2	1	KRAS,PLCB1	0.0683666	Ariadne Receptor Signaling Pathways	43
cyan	PTAFR -> AP-1/ATF1/CREB/ERK-SRF signaling	Pathway	44	114	2	1	KRAS,PLCB1	0.0694701	Ariadne Receptor Signaling Pathways	44
cyan	PECAM -> SP1 signaling	Pathway	12	18	1	5	KRAS	0.0705039	Ariadne Receptor Signaling Pathways	45
cyan	ThrombopoietinR -> SP1 signaling	Pathway	12	18	1	5	KRAS	0.0705039	Ariadne Receptor Signaling Pathways	46
cyan	SerotoninR1 -> FOS signaling	Pathway	43	115	2	1	KRAS,PLCB1	0.0705804	Ariadne Receptor Signaling Pathways	47
cyan	GRM1/5 -> CREB signaling	Pathway	39	117	2	1	KRAS,PLCB1	0.0728213	Ariadne Receptor Signaling Pathways	48
cyan	VasopressinR2 -> MEF/MYOD/NFATC/MYOG signaling	Pathway	53	125	2	1	Hdac5,PLCB1	0.0820476	Ariadne Receptor Signaling Pathways	49
cyan	Branched chain amino acids metabolism	Pathway	99	123	3	2	ABAT,ALDH3A2,ALDH9A1	0.0841191	Ariadne Metabolic Pathways	50
cyan	LeptinR -> ELK-SRF signaling	Pathway	16	22	1	4	KRAS	0.0856174	Ariadne Receptor Signaling Pathways	51
cyan	VasopressinR2 -> CREB/ELK-SRF/AP-1/EGR signaling	Pathway	57	130	2	1	KRAS,PLCB1	0.0880202	Ariadne Receptor Signaling Pathways	52
cyan	EGFR/ERBB3 -> MEF/MYOD/NFATC/MYOG signaling	Pathway	60	132	2	1	Hdac5,PLCB1	0.0904521	Ariadne Receptor Signaling Pathways	53
cyan	IL6R -> CEBP/ELK-SRF signaling	Pathway	18	24	1	4	KRAS	0.0931	Ariadne Receptor Signaling Pathways	54
cyan	NeuropeptideYR -> ATF/CREB signaling	Pathway	36	137	2	1	KRAS,PLCB1	0.0966358	Ariadne Receptor Signaling Pathways	55
cyan	CannabinoidR -> AP-1/EGR signaling	Pathway	51	141	2	1	KRAS,PLCB1	0.101687	Ariadne Receptor Signaling Pathways	56
cyan	PTPRC -> BCL6 signaling	Pathway	21	27	1	3	KRAS	0.104232	Ariadne Receptor Signaling Pathways	57
cyan	NCAM1 -> CREB/ELK-SRF/MYC signaling	Pathway	17	27	1	3	KRAS	0.104232	Ariadne Receptor Signaling Pathways	58
cyan	Circadian Clock	Pathway	32	59	1	1	PLCB1	0.110963	Ariadne Cell Process Pathways	59
cyan	Histidine metabolism	Pathway	62	72	2	2	ALDH3A2,ALDH9A1	0.123146	Ariadne Metabolic Pathways	60
cyan	ThrombopoietinR -> SPI1 signaling	Pathway	15	33	1	3	KRAS	0.126168	Ariadne Receptor Signaling Pathways	61
cyan	AGER -> NF-kB signaling	Pathway	14	34	1	2	KRAS	0.129782	Ariadne Receptor Signaling Pathways	62
cyan	Histone Acethylation	Pathway	33	329	2	0	Hdac5,IPO7	0.132066	Ariadne Cell Process Pathways	63
cyan	AGER -> CREB/SP1 signaling	Pathway	19	35	1	2	KRAS	0.133384	Ariadne Receptor Signaling Pathways	64
cyan	Tryptophan metabolism	Pathway	112	326	5	1	METTL13,WARS,ALDH3A2,KMO,ALDH9A1	0.136323	Ariadne Metabolic Pathways	65
cyan	Notch Pathway	Pathway	40	1487	11	0	SREBF1,KRAS,RNF128,WARS,ALDH3A2,KMO,ARHGAP8,ACSS2,GALM,OSBPL9,ALDH9A1	0.136944	Ariadne Cell Signaling Pathways	66
cyan	TNFRSF1A -> AP-1/ATF/TP53 signaling	Pathway	30	36	1	2	KRAS	0.136974	Ariadne Receptor Signaling Pathways	67
cyan	VEGFR -> NFATC signaling	Pathway	26	37	1	2	KRAS	0.140552	Ariadne Receptor Signaling Pathways	68
cyan	TNFRSF1A -> CREB/ELK-SRF signaling	Pathway	32	41	1	2	KRAS	0.154746	Ariadne Receptor Signaling Pathways	69
cyan	Methionine metabolism	Pathway	71	85	2	2	CTH,BHMT2	0.160968	Ariadne Metabolic Pathways	70
cyan	SELE -> ELK-SRF signaling	Pathway	22	44	1	2	KRAS	0.165267	Ariadne Receptor Signaling Pathways	71
cyan	CholinergicRn -> CREB signaling	Pathway	21	45	1	2	KRAS	0.168751	Ariadne Receptor Signaling Pathways	72
cyan	EGFR -> SMAD1 signaling	Pathway	28	50	1	2	KRAS	0.185997	Ariadne Receptor Signaling Pathways	73
cyan	Bile acids metabolism	Pathway	75	96	2	2	ALDH3A2,ALDH9A1	0.19447	Ariadne Metabolic Pathways	74
cyan	FGFR -> RUNX2 signaling	Pathway	32	54	1	1	KRAS	0.199586	Ariadne Receptor Signaling Pathways	75
cyan	ICAM1 -> AP-1/CREB/ELK-SRF signaling	Pathway	29	54	1	1	KRAS	0.199586	Ariadne Receptor Signaling Pathways	76
cyan	AdenosineR -> NF-kB signaling	Pathway	19	55	1	1	PLCB1	0.202954	Ariadne Receptor Signaling Pathways	77
cyan	IL2R -> ELK-SRF/MYC signaling	Pathway	24	58	1	1	KRAS	0.212993	Ariadne Receptor Signaling Pathways	78
cyan	GHR -> ELK-SRF/MYC signaling	Pathway	25	59	1	1	KRAS	0.216316	Ariadne Receptor Signaling Pathways	79
cyan	B-cell receptor -> AP-1 signaling	Pathway	25	60	1	1	KRAS	0.219628	Ariadne Receptor Signaling Pathways	80
cyan	Serine and Glycine metabolism	Pathway	90	106	2	1	CTH,BHMT2	0.225688	Ariadne Metabolic Pathways	81
cyan	KIT -> MITF signaling	Pathway	28	62	1	1	KRAS	0.226219	Ariadne Receptor Signaling Pathways	82
cyan	CD19 -> AP-1/ELK-SRF signaling	Pathway	29	63	1	1	KRAS	0.229498	Ariadne Receptor Signaling Pathways	83
cyan	UrokinaseR -> ELK-SRF signaling	Pathway	30	64	1	1	KRAS	0.232766	Ariadne Receptor Signaling Pathways	84
cyan	IL4R -> ELK-SRF/HMGY signaling	Pathway	27	65	1	1	KRAS	0.236022	Ariadne Receptor Signaling Pathways	85
cyan	EDG2 -> ELK-SRF signaling	Pathway	32	66	1	1	KRAS	0.239268	Ariadne Receptor Signaling Pathways	86
cyan	FcIgER -> ELK-SRF signaling	Pathway	34	68	1	1	KRAS	0.245725	Ariadne Receptor Signaling Pathways	87
cyan	VEGFR -> ATF/CREB/ELK-SRF signaling	Pathway	43	68	1	1	KRAS	0.245725	Ariadne Receptor Signaling Pathways	88
cyan	EGFR -> NCOR2 signaling	Pathway	35	69	1	1	KRAS	0.248938	Ariadne Receptor Signaling Pathways	89
cyan	ERBB2/3 -> EP300/ETS/ETV/SP1 signaling	Pathway	35	69	1	1	KRAS	0.248938	Ariadne Receptor Signaling Pathways	90
cyan	GDNF -> HSF1 signaling	Pathway	36	70	1	1	KRAS	0.252139	Ariadne Receptor Signaling Pathways	91
cyan	AngiopoietinR -> AP-1 signaling	Pathway	38	72	1	1	KRAS	0.258509	Ariadne Receptor Signaling Pathways	92
cyan	EGFR/ERBB2 -> HIF1A signaling	Pathway	39	73	1	1	KRAS	0.261678	Ariadne Receptor Signaling Pathways	93
cyan	Glucose metabolism	Pathway	68	118	2	1	GALM,ADPGK	0.263662	Ariadne Metabolic Pathways	94
cyan	AdrenergicRb -> STAT3 signaling	Pathway	29	76	1	1	PLCB1	0.27112	Ariadne Receptor Signaling Pathways	95
cyan	PDGFR -> AP-1/MYC signaling	Pathway	44	78	1	1	KRAS	0.27736	Ariadne Receptor Signaling Pathways	96
cyan	CD38 -> NF-kB signaling	Pathway	32	78	1	1	KRAS	0.27736	Ariadne Receptor Signaling Pathways	97
cyan	ErythropoietinR -> AP-1/CREB/MYC signaling	Pathway	44	81	1	1	KRAS	0.28664	Ariadne Receptor Signaling Pathways	98
cyan	EGFR/ERBB2 -> TP53 signaling	Pathway	48	82	1	1	KRAS	0.289713	Ariadne Receptor Signaling Pathways	99
cyan	HGFR -> AP-1/CREB/MYC signaling	Pathway	46	83	1	1	KRAS	0.292774	Ariadne Receptor Signaling Pathways	100
cyan	EGFR -> AP-1/ATF2 signaling	Pathway	49	83	1	1	KRAS	0.292774	Ariadne Receptor Signaling Pathways	101
cyan	ThrombopoietinR -> AP-1/CREB/ELK-SRF/MYC signaling	Pathway	49	86	1	1	KRAS	0.301896	Ariadne Receptor Signaling Pathways	102
cyan	VEGFR -> AP-1/CREB/MYC signaling	Pathway	51	88	1	1	KRAS	0.307924	Ariadne Receptor Signaling Pathways	103
cyan	Mevalonate pathway	Pathway	40	44	1	2	FDFT1	0.313484	Ariadne Metabolic Pathways	104
cyan	Cell cycle	Pathway	140	585	2	0	Hdac5,TAF1	0.325702	Ariadne Cell Process Pathways	105
cyan	EGFR -> AP-1/CREB/ELK-SRF/MYC signaling	Pathway	57	94	1	1	KRAS	0.32576	Ariadne Receptor Signaling Pathways	106
cyan	Lysine metabolsm	Pathway	84	139	2	1	ALDH3A2,ALDH9A1	0.330221	Ariadne Metabolic Pathways	107
cyan	NTRK -> AP-1/CREB/ELK-SRF/MYC/SMAD3/TP53 signaling	Pathway	59	96	1	1	KRAS	0.331623	Ariadne Receptor Signaling Pathways	108
cyan	FGFR -> AP-1/CREB/CREBBP/ELK-SRF/MYC signaling	Pathway	62	99	1	1	KRAS	0.340341	Ariadne Receptor Signaling Pathways	109
cyan	DopamineR2 -> AP-1/CREB/ELK-SRF signaling	Pathway	48	102	1	0	KRAS	0.348968	Ariadne Receptor Signaling Pathways	110
cyan	Nicotinate and nicotinamide metabolism	Pathway	54	146	2	1	NOL9,NUDT12	0.352169	Ariadne Metabolic Pathways	111
cyan	Folate biosynthesis	Pathway	63	66	1	1	ATIC	0.432128	Ariadne Metabolic Pathways	112
cyan	NURF Chromating Remodeling	Pathway	17	288	1	0	Hdac5	0.447787	Ariadne Cell Process Pathways	113
cyan	Tight Junction Assembly (Occludin)	Pathway	38	294	1	0	TSEN2	0.454877	Ariadne Cell Process Pathways	114
cyan	Heme biosynthesis	Pathway	54	71	1	1	ALAD	0.45618	Ariadne Metabolic Pathways	115
cyan	Aspartate metabolism	Pathway	66	77	1	1	ABAT	0.483742	Ariadne Metabolic Pathways	116
cyan	Fatty acid biosynthesis	Pathway	65	77	1	1	ACOT13	0.483742	Ariadne Metabolic Pathways	117
cyan	Focal Adhesion Regulation	Pathway	41	329	2	0	KRAS,ARHGAP8	0.523935	Ariadne Cell Signaling Pathways	118
cyan	T-cell receptor -> AP-1 signaling	Pathway	44	180	1	0	KRAS	0.543521	Ariadne Receptor Signaling Pathways	119
cyan	mRNA Transcription and Processing	Pathway	49	391	1	0	TAF1	0.559149	Ariadne Cell Process Pathways	120
cyan	Glut/Gln/Pro metabolsm	Pathway	80	96	1	1	ABAT	0.562384	Ariadne Metabolic Pathways	121
cyan	Fatty acid oxidation	Pathway	73	99	1	1	ECI2	0.573689	Ariadne Metabolic Pathways	122
cyan	Skeletal Myogenesis Control	Pathway	70	589	3	0	Hdac5,AVPR1A,PLCB1	0.612415	Ariadne Cell Signaling Pathways	123
cyan	Inositol phosphate metabolism	Pathway	63	116	1	0	PLCB1	0.632599	Ariadne Metabolic Pathways	124
cyan	Purine metabolism	Pathway	149	277	2	0	NME3,ATIC	0.691956	Ariadne Metabolic Pathways	125
cyan	Gap Junction Regulation	Pathway	51	661	3	0	AVPR1A,KRAS,PLCB1	0.692597	Ariadne Cell Signaling Pathways	126
cyan	Glutathione metabolism	Pathway	94	150	1	0	HAGH	0.727693	Ariadne Metabolic Pathways	127
cyan	Phenylalanine and Tyrosine metabolism	Pathway	130	161	1	0	GLYAT	0.752991	Ariadne Metabolic Pathways	128
cyan	NK Cell Activation	Pathway	59	539	2	0	KRAS,PLCB1	0.790453	Ariadne Cell Signaling Pathways	129
cyan	Guanylate Cyclase Pathway	Pathway	36	1219	5	0	SLC17A3,SLC23A1,SLC6A13,PLCB1,FADS1	0.799131	Ariadne Cell Signaling Pathways	130
cyan	Actin Cytoskeleton Regulation	Pathway	51	551	2	0	KRAS,ARHGAP8	0.800923	Ariadne Cell Signaling Pathways	131
cyan	tRNA Transcription and Processing	Pathway	20	735	1	0	TSEN2	0.803785	Ariadne Cell Process Pathways	132
cyan	Mast Cell Activation	Pathway	64	558	2	0	KRAS,PLCB1	0.806824	Ariadne Cell Signaling Pathways	133
cyan	Glycosylphosphatidylinositol(GPI)-anchor biosynthesis	Pathway	32	195	1	0	POMGNT1	0.817611	Ariadne Metabolic Pathways	134
cyan	Atlas of Signaling	Pathway	381	6039	32	0	SLC17A3,TSEN2,Hdac5,SLC23A1,SREBF1,AVPR1A,ABAT,SLC6A13,KRAS,RNF128,CTH,PLCB1,ECI2,WARS,NME3,ATIC,TAF1,SLCO1B3,ALDH3A2,FADS1,FDFT1,KMO,EBP,IPO7,ARHGAP8,ACSS2,SC5DL,GALM,NOP58,OSBPL9,AGMAT,ALDH9A1	0.835171	Ariadne Cell Signaling Pathways	135
cyan	omega-6-fatty acid metabolism	Pathway	97	207	1	0	FADS1	0.836238	Ariadne Metabolic Pathways	136
cyan	B Cell Activation	Pathway	62	847	3	0	KRAS,PLCB1,WARS	0.843616	Ariadne Cell Signaling Pathways	137
cyan	N-Glycan biosynthesis	Pathway	76	215	1	0	POMGNT1	0.847618	Ariadne Metabolic Pathways	138
cyan	omega-3-fatty acid metabolism	Pathway	107	221	1	0	FADS1	0.855646	Ariadne Metabolic Pathways	139
cyan	T Cell Activation	Pathway	80	957	3	0	KRAS,PLCB1,ARHGAP8	0.899863	Ariadne Cell Signaling Pathways	140
cyan	Gonadotrope Cell Activation	Pathway	71	728	2	0	KRAS,PLCB1	0.910532	Ariadne Cell Signaling Pathways	141
cyan	Translation	Pathway	84	1104	1	0	WARS	0.926868	Ariadne Cell Process Pathways	142
cyan	Sphingolipid metabolism	Pathway	86	322	1	0	POMGNT1	0.942764	Ariadne Metabolic Pathways	143
cyan	Hedgehog Pathway	Pathway	17	626	1	0	RNF128	0.969518	Ariadne Cell Signaling Pathways	144
cyan	Cell Cycle Regulation	Pathway	135	2179	7	0	TSEN2,KRAS,PLCB1,WARS,TAF1,IPO7,NOP58	0.971366	Ariadne Cell Signaling Pathways	145
cyan	Translation Control	Pathway	86	1012	2	0	KRAS,WARS	0.978571	Ariadne Cell Signaling Pathways	146
cyan	Adherens Junction Regulation	Pathway	41	696	1	0	ARHGAP8	0.979874	Ariadne Cell Signaling Pathways	147
cyan	Axon Guidance	Pathway	58	1051	2	0	KRAS,TAF1	0.982608	Ariadne Cell Signaling Pathways	148
cyan	Metabolism of glycerophospholipids and ether lipids	Pathway	152	492	1	0	PLCB1	0.988675	Ariadne Metabolic Pathways	149
lightcyan	Tryptophan metabolism	Pathway	112	326	5	1	DHTKD1,Kat3,Afmid,CAT,CYP4F12	0.0119943	Ariadne Metabolic Pathways	1
lightcyan	Tight Junction Assembly (Occludin)	Pathway	38	294	4	1	TRA2A,SNRPA,DDX39A,PRPF4	0.0134502	Ariadne Cell Process Pathways	2
lightcyan	Insulin Action	Pathway	50	912	9	0	PC,ENPP2,SLC37A4,KHK,UGT2B15,EEF1G,PRKAG1,RPL18,AMY2A	0.0137233	Ariadne Cell Signaling Pathways	3
lightcyan	CD19 -> NF-kB signaling	Pathway	12	32	1	3	CD81	0.0257649	Ariadne Receptor Signaling Pathways	4
lightcyan	mRNA Transcription and Processing	Pathway	49	391	4	1	SNRPA,NAP1L4,PRPF4,CD2BP2	0.0351555	Ariadne Cell Process Pathways	5
lightcyan	Tricarboxylic acid cycle	Pathway	55	71	2	2	DHTKD1,PC	0.0394258	Ariadne Metabolic Pathways	6
lightcyan	Bile acids metabolism (alternative pathway)	Pathway	49	74	2	2	CYP27A1,UGT2B15	0.0425169	Ariadne Metabolic Pathways	7
lightcyan	Notch Pathway	Pathway	40	1487	11	0	CAT,ENPP2,SLC37A4,KHK,KRT8,FAH,ZW10,UGT2B15,NAP1L4,AMY2A,CYP4F12	0.0456852	Ariadne Cell Signaling Pathways	8
lightcyan	CD19 -> AP-1/ELK-SRF signaling	Pathway	29	63	1	1	CD81	0.0507246	Ariadne Receptor Signaling Pathways	9
lightcyan	RNA Gene Silencing	Pathway	23	110	2	1	NUP155,NUP93	0.0514385	Ariadne Cell Process Pathways	10
lightcyan	Adipocytokine Signaling	Pathway	52	792	7	0	PC,ENPP2,SLC37A4,KHK,UGT2B15,PRKAG1,AMY2A	0.0530563	Ariadne Cell Signaling Pathways	11
lightcyan	Histone Acethylation	Pathway	33	329	3	0	NUP155,NAP1L4,NUP93	0.0928901	Ariadne Cell Process Pathways	12
lightcyan	Alanine metabolism	Pathway	42	48	1	2	PC	0.195602	Ariadne Metabolic Pathways	13
lightcyan	Irinotecan metabolism	Pathway	11	52	1	1	UGT2B15	0.210161	Ariadne Metabolic Pathways	14
lightcyan	Pentose-phosphate shunt	Pathway	46	53	1	1	RGN	0.213762	Ariadne Metabolic Pathways	15
lightcyan	Glycogen metabolism	Pathway	37	55	1	1	LHPP	0.220917	Ariadne Metabolic Pathways	16
lightcyan	Metabolism of estrogens and androgens	Pathway	102	201	2	0	UGT2B15,CYP4F12	0.227678	Ariadne Metabolic Pathways	17
lightcyan	Cell Cycle Regulation	Pathway	135	2179	12	0	KRT8,NUP155,TRA2A,ZW10,EEF1G,SNRPA,NAP1L4,OXR1,DDX39A,PRPF4,RPL18,NUP93	0.230618	Ariadne Cell Signaling Pathways	18
lightcyan	Heme oxidation	Pathway	33	64	1	1	UGT2B15	0.252364	Ariadne Metabolic Pathways	19
lightcyan	Mannose metabolism	Pathway	50	70	1	1	KHK	0.27266	Ariadne Metabolic Pathways	20
lightcyan	Heme biosynthesis	Pathway	54	71	1	1	CAT	0.275992	Ariadne Metabolic Pathways	21
lightcyan	ROS metabolism	Pathway	43	72	1	1	CAT	0.27931	Ariadne Metabolic Pathways	22
lightcyan	Histones Ubiquitylation	Pathway	23	334	2	0	NAP1L4,UBE2R2	0.31446	Ariadne Cell Process Pathways	23
lightcyan	B Cell Activation	Pathway	62	847	5	0	CAT,CD81,EEF1G,CREB3,RPL18	0.321385	Ariadne Cell Signaling Pathways	24
lightcyan	Ubiquitin-dependent Protein Degradation	Pathway	15	125	1	0	UBE2R2	0.350516	Ariadne Cell Process Pathways	25
lightcyan	Glut/Gln/Pro metabolsm	Pathway	80	96	1	1	Aldh4a1	0.354768	Ariadne Metabolic Pathways	26
lightcyan	Bile acids metabolism	Pathway	75	96	1	1	CYP27A1	0.354768	Ariadne Metabolic Pathways	27
lightcyan	Metabolism of triacylglycerols	Pathway	42	100	1	1	AGPAT5	0.366598	Ariadne Metabolic Pathways	28
lightcyan	Melanogenesis	Pathway	50	694	4	0	CAT,FAH,CREB3,CYP4F12	0.372821	Ariadne Cell Signaling Pathways	29
lightcyan	Metabolism of glycerophospholipids and ether lipids	Pathway	152	492	3	0	AGPAT5,LHPP,ENPP2	0.38429	Ariadne Metabolic Pathways	30
lightcyan	Glucose metabolism	Pathway	68	118	1	0	PC	0.417348	Ariadne Metabolic Pathways	31
lightcyan	Respiratory chain and oxidative phosphorylation	Pathway	25	118	1	0	LHPP	0.417348	Ariadne Metabolic Pathways	32
lightcyan	Lysine metabolsm	Pathway	84	139	1	0	DHTKD1	0.471716	Ariadne Metabolic Pathways	33
lightcyan	Glutathione metabolism	Pathway	94	150	1	0	TXNDC12	0.498252	Ariadne Metabolic Pathways	34
lightcyan	Phenylalanine and Tyrosine metabolism	Pathway	130	161	1	0	FAH	0.52353	Ariadne Metabolic Pathways	35
lightcyan	Histones Sumoylation	Pathway	25	252	1	0	NAP1L4	0.587928	Ariadne Cell Process Pathways	36
lightcyan	omega-6-fatty acid metabolism	Pathway	97	207	1	0	CYP4F12	0.616817	Ariadne Metabolic Pathways	37
lightcyan	N-Glycan biosynthesis	Pathway	76	215	1	0	ALG3	0.631171	Ariadne Metabolic Pathways	38
lightcyan	SWI/SNF BRG1/BAF Chromating Remodeling	Pathway	25	284	1	0	NAP1L4	0.633579	Ariadne Cell Process Pathways	39
lightcyan	SWI/SNF BRM/BAF Chromating Remodeling	Pathway	24	284	1	0	NAP1L4	0.633579	Ariadne Cell Process Pathways	40
lightcyan	SRCAP Chromating Remodeling	Pathway	20	284	1	0	NAP1L4	0.633579	Ariadne Cell Process Pathways	41
lightcyan	SWI/SNF BRG1/PBAF Chromating Remodeling	Pathway	26	285	1	0	NAP1L4	0.634928	Ariadne Cell Process Pathways	42
lightcyan	NURF Chromating Remodeling	Pathway	17	288	1	0	NAP1L4	0.638947	Ariadne Cell Process Pathways	43
lightcyan	CHRAC Chromating Remodeling	Pathway	16	289	1	0	NAP1L4	0.640277	Ariadne Cell Process Pathways	44
lightcyan	omega-3-fatty acid metabolism	Pathway	107	221	1	0	CYP4F12	0.641603	Ariadne Metabolic Pathways	45
lightcyan	rRNA Transcription and Processing	Pathway	35	292	1	0	RPL18	0.644243	Ariadne Cell Process Pathways	46
lightcyan	Guanylate Cyclase Pathway	Pathway	36	1219	5	0	SLC20A1,SLC10A1,KRT8,ZW10,NAP1L4	0.655882	Ariadne Cell Signaling Pathways	47
lightcyan	NURD Chromating Remodeling	Pathway	31	307	1	0	NAP1L4	0.663474	Ariadne Cell Process Pathways	48
lightcyan	Arachidonic acid metabolism	Pathway	129	251	1	0	CYP4F12	0.689728	Ariadne Metabolic Pathways	49
lightcyan	Histone and DNA Methylation	Pathway	37	352	1	0	NAP1L4	0.715596	Ariadne Cell Process Pathways	50
lightcyan	TRRAP/Tip60 Chromating Remodeling	Pathway	35	412	1	0	NAP1L4	0.773603	Ariadne Cell Process Pathways	51
lightcyan	Sphingolipid metabolism	Pathway	86	322	1	0	LHPP	0.780524	Ariadne Metabolic Pathways	52
lightcyan	INO80 Chromating Remodeling	Pathway	25	449	1	0	NAP1L4	0.803742	Ariadne Cell Process Pathways	53
lightcyan	Translation Control	Pathway	86	1012	3	0	EEF1G,PRKAG1,RPL18	0.851711	Ariadne Cell Signaling Pathways	54
lightcyan	Atlas of Signaling	Pathway	381	6039	27	0	CAT,SLC20A1,PC,ENPP2,SLC37A4,SLC10A1,KHK,CD81,KRT8,NUP155,TRA2A,FAH,ZW10,UGT2B15,EEF1G,CREB3,SNRPA,NAP1L4,OXR1,DDX39A,PRPF4,PRKAG1,RPL18,COPG,AMY2A,NUP93,CYP4F12	0.859064	Ariadne Cell Signaling Pathways	55
lightcyan	Cell cycle	Pathway	140	585	1	0	ZW10	0.885656	Ariadne Cell Process Pathways	56
lightcyan	NK Cell Activation	Pathway	59	539	1	0	CREB3	0.919143	Ariadne Cell Signaling Pathways	57
lightcyan	Mast Cell Activation	Pathway	64	558	1	0	CREB3	0.92633	Ariadne Cell Signaling Pathways	58
lightcyan	Translation	Pathway	84	1104	2	0	EEF1G,RPL18	0.927403	Ariadne Cell Process Pathways	59
lightcyan	Hedgehog Pathway	Pathway	17	626	1	0	NAP1L4	0.947342	Ariadne Cell Signaling Pathways	60
lightcyan	Gonadotrope Cell Activation	Pathway	71	728	1	0	CREB3	0.96843	Ariadne Cell Signaling Pathways	61
lightcyan	T Cell Activation	Pathway	80	957	1	0	CREB3	0.99035	Ariadne Cell Signaling Pathways	62
lightcyan	Axon Guidance	Pathway	58	1051	1	0	KRT8	0.994159	Ariadne Cell Signaling Pathways	63
red	AngiotensinR -> STAT signaling	Pathway	7	7	2	28	AGT,AGTR1	0.00075075	Ariadne Receptor Signaling Pathways	1
red	CXCR4 -> STAT signaling	Pathway	9	9	2	22	CXCL12,JAK1	0.0012787	Ariadne Receptor Signaling Pathways	2
red	AngiotensinR -> CREB/ELK-SRF/TP53 signaling	Pathway	38	96	3	3	AGT,AGTR1,NQO2	0.018839	Ariadne Receptor Signaling Pathways	3
red	PTPRC -> STAT6 signaling	Pathway	3	3	1	33	JAK1	0.0192148	Ariadne Receptor Signaling Pathways	4
red	IL7R -> FOXO/NF-kB signaling	Pathway	16	36	2	5	LYN,JAK1	0.020501	Ariadne Receptor Signaling Pathways	5
red	Ser/Gly/Thr/Cys metabolism	Pathway	146	208	4	1	SHMT1,TARS,RDH14,AMT	0.0297959	Ariadne Metabolic Pathways	6
red	Tryptophan metabolism	Pathway	112	326	5	1	METTL14,METTL16,FTSJ3,NOP2,MRM1	0.0357666	Ariadne Metabolic Pathways	7
red	IL11R -> STAT3 signaling	Pathway	6	6	1	16	JAK1	0.0381059	Ariadne Receptor Signaling Pathways	8
red	IL22R -> STAT3 signaling	Pathway	6	6	1	16	JAK1	0.0381059	Ariadne Receptor Signaling Pathways	9
red	OncostatinR -> STAT3 signaling	Pathway	6	6	1	16	JAK1	0.0381059	Ariadne Receptor Signaling Pathways	10
red	UrokinaseR -> STAT signaling	Pathway	7	7	1	14	JAK1	0.0443317	Ariadne Receptor Signaling Pathways	11
red	IL6ST -> STAT5B signaling	Pathway	7	7	1	14	JAK1	0.0443317	Ariadne Receptor Signaling Pathways	12
red	IL4R -> STAT signaling	Pathway	7	7	1	14	JAK1	0.0443317	Ariadne Receptor Signaling Pathways	13
red	IL13R -> STAT6 signaling	Pathway	7	7	1	14	JAK1	0.0443317	Ariadne Receptor Signaling Pathways	14
red	IL6R -> STAT signaling	Pathway	8	8	1	12	JAK1	0.0505223	Ariadne Receptor Signaling Pathways	15
red	IL10R -> STAT signaling	Pathway	8	8	1	12	JAK1	0.0505223	Ariadne Receptor Signaling Pathways	16
red	IL31R -> STAT signaling	Pathway	8	8	1	12	JAK1	0.0505223	Ariadne Receptor Signaling Pathways	17
red	IL21R -> STAT signaling	Pathway	8	8	1	12	JAK1	0.0505223	Ariadne Receptor Signaling Pathways	18
red	IL9R -> STAT signaling	Pathway	8	8	1	12	JAK1	0.0505223	Ariadne Receptor Signaling Pathways	19
red	IFNGR -> STAT signaling	Pathway	8	8	1	12	JAK1	0.0505223	Ariadne Receptor Signaling Pathways	20
red	Folate biosynthesis	Pathway	63	66	2	3	SHMT1,AMT	0.0554025	Ariadne Metabolic Pathways	21
red	IGF1R -> STAT signaling	Pathway	9	9	1	11	JAK1	0.0566777	Ariadne Receptor Signaling Pathways	22
red	IL13R -> STAT signaling	Pathway	9	9	1	11	JAK1	0.0566777	Ariadne Receptor Signaling Pathways	23
red	IL3R -> STAT signaling	Pathway	9	9	1	11	JAK1	0.0566777	Ariadne Receptor Signaling Pathways	24
red	IL7R -> STAT signaling	Pathway	9	9	1	11	JAK1	0.0566777	Ariadne Receptor Signaling Pathways	25
red	IL5R -> STAT signaling	Pathway	9	9	1	11	JAK1	0.0566777	Ariadne Receptor Signaling Pathways	26
red	CSF3R -> STAT signaling	Pathway	9	9	1	11	JAK1	0.0566777	Ariadne Receptor Signaling Pathways	27
red	CNTFR -> STAT3 signaling	Pathway	9	9	1	11	JAK1	0.0566777	Ariadne Receptor Signaling Pathways	28
red	CSF2R -> STAT signaling	Pathway	9	9	1	11	JAK1	0.0566777	Ariadne Receptor Signaling Pathways	29
red	IL2R -> STAT signaling	Pathway	10	10	1	10	JAK1	0.0627982	Ariadne Receptor Signaling Pathways	30
red	LIFR -> STAT5A signaling	Pathway	10	10	1	10	JAK1	0.0627982	Ariadne Receptor Signaling Pathways	31
red	IL15R -> STAT signaling	Pathway	11	11	1	9	JAK1	0.068884	Ariadne Receptor Signaling Pathways	32
red	IFNAR -> STAT signaling	Pathway	11	11	1	9	JAK1	0.068884	Ariadne Receptor Signaling Pathways	33
red	TNFRSF1A -> STAT signaling	Pathway	12	12	1	8	JAK1	0.0749351	Ariadne Receptor Signaling Pathways	34
red	GHR -> STAT signaling	Pathway	12	12	1	8	JAK1	0.0749351	Ariadne Receptor Signaling Pathways	35
red	Tight Junction Assembly (Occludin)	Pathway	38	294	4	1	VAMP7,NCBP1,RNMT,DHX38	0.0780145	Ariadne Cell Process Pathways	36
red	Apoptosis	Pathway	93	187	3	1	CFLAR,CASP4,CAPNS1	0.0851314	Ariadne Cell Process Pathways	37
red	CCR1 -> STAT signaling	Pathway	15	15	1	6	JAK1	0.0928825	Ariadne Receptor Signaling Pathways	38
red	Serine and Glycine metabolism	Pathway	90	106	2	1	SHMT1,AMT	0.125188	Ariadne Metabolic Pathways	39
red	Single-Strand Base Excision DNA Repair	Pathway	20	120	2	1	XRCC1,ALKBH1	0.145589	Ariadne Cell Process Pathways	40
red	Single-Strand Mismatch DNA Repair	Pathway	19	125	2	1	XRCC1,ALKBH1	0.155448	Ariadne Cell Process Pathways	41
red	Histone Phosphorylation	Pathway	35	248	3	1	XRCC1,MAPK6,ALKBH1	0.160429	Ariadne Cell Process Pathways	42
red	Direct DNA Repair	Pathway	19	129	2	1	XRCC1,ALKBH1	0.163434	Ariadne Cell Process Pathways	43
red	Double Strand DNA Non-Homologous Repair	Pathway	32	136	2	1	XRCC1,ALKBH1	0.177599	Ariadne Cell Process Pathways	44
red	ICAM2 -> CTNNB/FOXO/STAT3 signaling	Pathway	13	32	1	3	LYN	0.188945	Ariadne Receptor Signaling Pathways	45
red	CD19 -> NF-kB signaling	Pathway	12	32	1	3	LYN	0.188945	Ariadne Receptor Signaling Pathways	46
red	IL15R -> NF-kB/NFATC signaling	Pathway	15	35	1	2	JAK1	0.204939	Ariadne Receptor Signaling Pathways	47
red	Coagulation Cascade	Pathway	37	41	1	2	FGA	0.208128	Ariadne Cell Process Pathways	48
red	Adipocytokine Signaling	Pathway	52	792	9	1	CFLAR,JAK1,SORD,MAPK6,AMACR,RDH14,PLA2G15,NSDHL,DDX18	0.213754	Ariadne Cell Signaling Pathways	49
red	B-cell receptor -> NFATC signaling	Pathway	19	37	1	2	LYN	0.215448	Ariadne Receptor Signaling Pathways	50
red	MacrophageR -> CEBPB/NF-kB signaling	Pathway	21	43	1	2	FGA	0.246249	Ariadne Receptor Signaling Pathways	51
red	Cell Cycle Regulation	Pathway	135	2179	21	0	LYN,BAZ1A,IPO13,XRCC1,NQO2,TSPYL2,MAPK6,GNL3,ALKBH1,BTAF1,NCBP1,SUPT5H,RNMT,RRS1,TARS,DHX38,UTP20,DNAJB9,MPHOSPH10,QTRT1,NOP2	0.256967	Ariadne Cell Signaling Pathways	52
red	Double Strand DNA Homologous Repair	Pathway	30	184	2	1	XRCC1,ALKBH1	0.278637	Ariadne Cell Process Pathways	53
red	IL2R -> ELK-SRF/MYC signaling	Pathway	24	58	1	1	JAK1	0.318667	Ariadne Receptor Signaling Pathways	54
red	Metabolism of glycerophospholipids and ether lipids	Pathway	152	492	4	0	GNPAT,PLA2G15,CHPT1,SETD3	0.319267	Ariadne Metabolic Pathways	55
red	B-cell receptor -> AP-1 signaling	Pathway	25	60	1	1	LYN	0.327847	Ariadne Receptor Signaling Pathways	56
red	B-cell receptor -> NF-kB signaling	Pathway	23	60	1	1	LYN	0.327847	Ariadne Receptor Signaling Pathways	57
red	Mannose metabolism	Pathway	50	70	1	1	SORD	0.337857	Ariadne Metabolic Pathways	58
red	CD19 -> AP-1/ELK-SRF signaling	Pathway	29	63	1	1	LYN	0.341414	Ariadne Receptor Signaling Pathways	59
red	ROS metabolism	Pathway	43	72	1	1	NQO2	0.345686	Ariadne Metabolic Pathways	60
red	UrokinaseR -> ELK-SRF signaling	Pathway	30	64	1	1	JAK1	0.345883	Ariadne Receptor Signaling Pathways	61
red	IL4R -> ELK-SRF/HMGY signaling	Pathway	27	65	1	1	JAK1	0.350325	Ariadne Receptor Signaling Pathways	62
red	mRNA Transcription and Processing	Pathway	49	391	3	0	BAZ1A,NCBP1,RNMT	0.38217	Ariadne Cell Process Pathways	63
red	TRRAP/Tip60 Chromating Remodeling	Pathway	35	412	3	0	BAZ1A,XRCC1,ALKBH1	0.415935	Ariadne Cell Process Pathways	64
red	Bile acids metabolism	Pathway	75	96	1	1	AMACR	0.432999	Ariadne Metabolic Pathways	65
red	Metabolism of triacylglycerols	Pathway	42	100	1	1	PNPLA2	0.446424	Ariadne Metabolic Pathways	66
red	Biosynthesis of cholesterol	Pathway	91	104	1	0	NSDHL	0.459545	Ariadne Metabolic Pathways	67
red	Mitochondrial Protein Transport	Pathway	25	111	1	0	DNAJB9	0.471742	Ariadne Cell Process Pathways	68
red	INO80 Chromating Remodeling	Pathway	25	449	3	0	BAZ1A,XRCC1,ALKBH1	0.474326	Ariadne Cell Process Pathways	69
red	NK Cell Activation	Pathway	59	539	5	0	LYN,FGA,MAPK6,VAMP7,ERF	0.47788	Ariadne Cell Signaling Pathways	70
red	Actin Cytoskeleton Regulation	Pathway	51	551	5	0	AGTR1,LYN,FGA,RDX,MAPK6	0.497871	Ariadne Cell Signaling Pathways	71
red	Insulin Action	Pathway	50	912	8	0	SORD,MAPK6,AMACR,TARS,ERF,RDH14,QTRT1,DDX18	0.506591	Ariadne Cell Signaling Pathways	72
red	Branched chain amino acids metabolism	Pathway	99	123	1	0	IARS	0.51792	Ariadne Metabolic Pathways	73
red	Focal Adhesion Regulation	Pathway	41	329	3	0	LYN,FGA,MAPK6	0.527517	Ariadne Cell Signaling Pathways	74
red	Lysine metabolsm	Pathway	84	139	1	0	SETD3	0.562362	Ariadne Metabolic Pathways	75
red	Histone Acethylation	Pathway	33	329	2	0	BAZ1A,IPO13	0.566581	Ariadne Cell Process Pathways	76
red	B Cell Activation	Pathway	62	847	7	0	LYN,CD47,MAPK6,VAMP7,TARS,ERF,QTRT1	0.580004	Ariadne Cell Signaling Pathways	77
red	Nicotinate and nicotinamide metabolism	Pathway	54	146	1	0	NNMT	0.58055	Ariadne Metabolic Pathways	78
red	Gonadotrope Cell Activation	Pathway	71	728	6	0	AGT,MMP14,LYN,MAPK6,VAMP7,ERF	0.584384	Ariadne Cell Signaling Pathways	79
red	Hedgehog Pathway	Pathway	17	626	5	0	RNF217,BAZ1A,XRCC1,SYVN1,ALKBH1	0.61565	Ariadne Cell Signaling Pathways	80
red	Axon Guidance	Pathway	58	1051	8	0	CXCL12,FGA,XRCC1,RDX,MAPK6,ALKBH1,BTAF1,SUPT5H	0.677618	Ariadne Cell Signaling Pathways	81
red	Glycosylphosphatidylinositol(GPI)-anchor biosynthesis	Pathway	32	195	1	0	ALG10	0.689093	Ariadne Metabolic Pathways	82
red	T-cell receptor -> NFATC signaling	Pathway	37	172	1	0	LYN	0.697645	Ariadne Receptor Signaling Pathways	83
red	Mast Cell Activation	Pathway	64	558	4	0	LYN,MAPK6,VAMP7,ERF	0.702063	Ariadne Cell Signaling Pathways	84
red	T-cell receptor -> CREBBP signaling	Pathway	36	176	1	0	LYN	0.706599	Ariadne Receptor Signaling Pathways	85
red	T-cell receptor -> NF-kB signaling	Pathway	38	176	1	0	LYN	0.706599	Ariadne Receptor Signaling Pathways	86
red	T-cell receptor -> AP-1 signaling	Pathway	44	180	1	0	LYN	0.71532	Ariadne Receptor Signaling Pathways	87
red	N-Glycan biosynthesis	Pathway	76	215	1	0	ALG10	0.725187	Ariadne Metabolic Pathways	88
red	Notch Pathway	Pathway	40	1487	11	0	RNF217,LYN,CD47,SORD,BAZ1A,RDX,MAPK6,SYVN1,RDH14,PRMT6,DDX18	0.736689	Ariadne Cell Signaling Pathways	89
red	T-cell receptor -> ATF/CREB signaling	Pathway	49	195	1	0	LYN	0.746038	Ariadne Receptor Signaling Pathways	90
red	Atlas of Signaling	Pathway	381	6039	51	0	ZNF853,ZNF436,ZNF565,RNF217,SLC13A5,AGT,AGTR1,CXCL12,MMP14,PDE3B,LYN,CFLAR,SLC34A2,JAK1,CD47,FGA,SHMT1,SORD,BAZ1A,IPO13,XRCC1,NQO2,RDX,TSPYL2,MAPK6,GNL3,AMACR,SYVN1,VAMP7,ALKBH1,BTAF1,NCBP1,SUPT5H,RNMT,RRS1,TARS,DHX38,ERF,RDH14,PLA2G15,PRMT6,STX18,NSDHL,COG3,UTP20,DNAJB9,MPHOSPH10,AMT,QTRT1,DDX18,NOP2	0.750124	Ariadne Cell Signaling Pathways	91
red	Translation Control	Pathway	86	1012	7	0	CXCL12,CFLAR,JAK1,FGA,MAPK6,TARS,QTRT1	0.768999	Ariadne Cell Signaling Pathways	92
red	Histones Sumoylation	Pathway	25	252	1	0	BAZ1A	0.772211	Ariadne Cell Process Pathways	93
red	Apoptosis Regulation	Pathway	69	624	4	0	CFLAR,JAK1,XRCC1,ALKBH1	0.783578	Ariadne Cell Signaling Pathways	94
red	EphrinR -> actin signaling	Pathway	15	216	1	0	RDX	0.784158	Ariadne Receptor Signaling Pathways	95
red	Translation	Pathway	84	1104	5	0	NCBP1,RNMT,TARS,IARS,QTRT1	0.795942	Ariadne Cell Process Pathways	96
red	SWI/SNF BRG1/BAF Chromating Remodeling	Pathway	25	284	1	0	BAZ1A	0.812741	Ariadne Cell Process Pathways	97
red	SWI/SNF BRM/BAF Chromating Remodeling	Pathway	24	284	1	0	BAZ1A	0.812741	Ariadne Cell Process Pathways	98
red	SRCAP Chromating Remodeling	Pathway	20	284	1	0	BAZ1A	0.812741	Ariadne Cell Process Pathways	99
red	Purine metabolism	Pathway	149	277	1	0	PDE3B	0.81338	Ariadne Metabolic Pathways	100
red	SWI/SNF BRG1/PBAF Chromating Remodeling	Pathway	26	285	1	0	BAZ1A	0.81389	Ariadne Cell Process Pathways	101
red	NURF Chromating Remodeling	Pathway	17	288	1	0	BAZ1A	0.817297	Ariadne Cell Process Pathways	102
red	CHRAC Chromating Remodeling	Pathway	16	289	1	0	BAZ1A	0.818419	Ariadne Cell Process Pathways	103
red	Gap Junction Regulation	Pathway	51	661	4	0	AGT,CXCL12,LYN,MAPK6	0.821208	Ariadne Cell Signaling Pathways	104
red	NURD Chromating Remodeling	Pathway	31	307	1	0	BAZ1A	0.837534	Ariadne Cell Process Pathways	105
red	Melanogenesis	Pathway	50	694	4	0	AGT,CXCL12,MAPK6,PRMT6	0.850219	Ariadne Cell Signaling Pathways	106
red	Adherens Junction Regulation	Pathway	41	696	4	0	ZNF853,ZNF436,ZNF565,LYN	0.851847	Ariadne Cell Signaling Pathways	107
red	Sphingolipid metabolism	Pathway	86	322	1	0	ALG10	0.859691	Ariadne Metabolic Pathways	108
red	Histones Ubiquitylation	Pathway	23	334	1	0	BAZ1A	0.862661	Ariadne Cell Process Pathways	109
red	Cell cycle	Pathway	140	585	2	0	BTAF1,SUPT5H	0.866464	Ariadne Cell Process Pathways	110
red	Histone and DNA Methylation	Pathway	37	352	1	0	BAZ1A	0.877311	Ariadne Cell Process Pathways	111
red	Skeletal Myogenesis Control	Pathway	70	589	3	0	AGT,LYN,NQO2	0.884502	Ariadne Cell Signaling Pathways	112
red	T Cell Activation	Pathway	80	957	5	0	LYN,RDX,MAPK6,VAMP7,ERF	0.921685	Ariadne Cell Signaling Pathways	113
red	Guanylate Cyclase Pathway	Pathway	36	1219	6	0	SLC13A5,SLC34A2,BAZ1A,RDX,VAMP7,PLA2G15	0.959568	Ariadne Cell Signaling Pathways	114
red	tRNA Transcription and Processing	Pathway	20	735	1	0	ELAC2	0.990558	Ariadne Cell Process Pathways	115
pink	Notch -> LEF1 signaling	Pathway	7	13	2	15	ADAM17,APH1B	0.00099427	Ariadne Receptor Signaling Pathways	1
pink	Notch -> SMAD3 signaling	Pathway	7	13	2	15	ADAM17,APH1B	0.00099427	Ariadne Receptor Signaling Pathways	2
pink	Notch -> MEF/MYOD signaling	Pathway	8	14	2	14	ADAM17,APH1B	0.0011581	Ariadne Receptor Signaling Pathways	3
pink	Notch -> EP300/ASCL signaling	Pathway	9	15	2	13	ADAM17,APH1B	0.00133411	Ariadne Receptor Signaling Pathways	4
pink	Notch -> RBPJ/HES/HEY signaling	Pathway	18	27	2	7	ADAM17,APH1B	0.00437354	Ariadne Receptor Signaling Pathways	5
pink	Notch -> TCF3 signaling	Pathway	22	28	2	7	ADAM17,APH1B	0.00470229	Ariadne Receptor Signaling Pathways	6
pink	Adherens Junction Assembly (Nectin)	Pathway	33	104	3	2	ACTN1,CLDN3,RAB13	0.00863899	Ariadne Cell Process Pathways	7
pink	Respiratory chain and oxidative phosphorylation	Pathway	25	118	3	2	NDUFA4,Atp5e,SDHA	0.019934	Ariadne Metabolic Pathways	8
pink	EGFR -> ZNF259 signaling	Pathway	10	10	1	10	NRG1	0.0396775	Ariadne Receptor Signaling Pathways	9
pink	EGFR -> CTNND signaling	Pathway	12	12	1	8	NRG1	0.0474597	Ariadne Receptor Signaling Pathways	10
pink	EGFR/ERBB2 -> CTNNB signaling	Pathway	13	13	1	7	NRG1	0.0513318	Ariadne Receptor Signaling Pathways	11
pink	TLR4 -> IRF signaling	Pathway	14	14	1	7	CD14	0.0551913	Ariadne Receptor Signaling Pathways	12
pink	Aspartate metabolism	Pathway	66	77	2	2	CCDC92,ASS1	0.0559834	Ariadne Metabolic Pathways	13
pink	Focal Adhesion Regulation	Pathway	41	329	5	1	NRG1,ACTN1,JUB,CYR61,TYRO3	0.0629452	Ariadne Cell Signaling Pathways	14
pink	Tight Junction Regulation	Pathway	5	69	2	2	CLDN3,RAB13	0.0752864	Ariadne Cell Signaling Pathways	15
pink	RNA Gene Silencing	Pathway	23	110	2	1	NUP210,GLE1	0.0770733	Ariadne Cell Process Pathways	16
pink	EGFR/ERBB -> STAT signaling	Pathway	20	20	1	5	NRG1	0.0780854	Ariadne Receptor Signaling Pathways	17
pink	Mitochondrial Protein Transport	Pathway	25	111	2	1	DNAJA3,GRPEL1	0.0782978	Ariadne Cell Process Pathways	18
pink	Tight Junction Assembly (JAMs)	Pathway	32	119	2	1	CLDN3,RAB13	0.0883208	Ariadne Cell Process Pathways	19
pink	TLR4/5/7/9 -> NF-kB signaling	Pathway	19	27	1	3	CD14	0.104232	Ariadne Receptor Signaling Pathways	20
pink	Tight Junction Assembly (Claudins)	Pathway	37	137	2	1	CLDN3,RAB13	0.112209	Ariadne Cell Process Pathways	21
pink	Inositol phosphate metabolism	Pathway	63	116	2	1	PPIP5K1,PIP4K2C	0.113764	Ariadne Metabolic Pathways	22
pink	TLR -> AP-1 signaling	Pathway	30	30	1	3	CD14	0.115255	Ariadne Receptor Signaling Pathways	23
pink	Notch -> NF-kB signaling	Pathway	13	33	1	3	ADAM17	0.126168	Ariadne Receptor Signaling Pathways	24
pink	Histone Acethylation	Pathway	33	329	3	0	NUP210,TRRAP,H2AFY	0.156769	Ariadne Cell Process Pathways	25
pink	Glutathione metabolism	Pathway	94	150	2	1	GPX7,PRDX5	0.172584	Ariadne Metabolic Pathways	26
pink	Apoptosis	Pathway	93	187	2	1	NFKBIB,DNAJA3	0.185777	Ariadne Cell Process Pathways	27
pink	EGFR -> SMAD1 signaling	Pathway	28	50	1	2	NRG1	0.185997	Ariadne Receptor Signaling Pathways	28
pink	Telomere Maintenance	Pathway	27	52	1	1	TERF1	0.199215	Ariadne Cell Process Pathways	29
pink	FSHR -> FOXO1A signaling	Pathway	9	54	1	1	GNAI2	0.199586	Ariadne Receptor Signaling Pathways	30
pink	Actin Cytoskeleton Assembly	Pathway	31	55	1	1	ACTN1	0.209493	Ariadne Cell Process Pathways	31
pink	Circadian Clock	Pathway	32	59	1	1	ARNTL	0.223006	Ariadne Cell Process Pathways	32
pink	mRNA Transcription and Processing	Pathway	49	391	3	0	TRRAP,H2AFY,TBL1X	0.224861	Ariadne Cell Process Pathways	33
pink	PTAFR -> NF-kB signaling	Pathway	22	63	1	1	GNAI2	0.229498	Ariadne Receptor Signaling Pathways	34
pink	Irinotecan metabolism	Pathway	11	52	1	1	GUSB	0.231837	Ariadne Metabolic Pathways	35
pink	EGFR -> NCOR2 signaling	Pathway	35	69	1	1	NRG1	0.248938	Ariadne Receptor Signaling Pathways	36
pink	ERBB2/3 -> EP300/ETS/ETV/SP1 signaling	Pathway	35	69	1	1	NRG1	0.248938	Ariadne Receptor Signaling Pathways	37
pink	EGFR/ERBB2 -> HIF1A signaling	Pathway	39	73	1	1	NRG1	0.261678	Ariadne Receptor Signaling Pathways	38
pink	Heme oxidation	Pathway	33	64	1	1	GUSB	0.277575	Ariadne Metabolic Pathways	39
pink	Histones Sumoylation	Pathway	25	252	2	0	TRRAP,H2AFY	0.289479	Ariadne Cell Process Pathways	40
pink	EGFR/ERBB2 -> TP53 signaling	Pathway	48	82	1	1	NRG1	0.289713	Ariadne Receptor Signaling Pathways	41
pink	EGFR -> AP-1/ATF2 signaling	Pathway	49	83	1	1	NRG1	0.292774	Ariadne Receptor Signaling Pathways	42
pink	Mannose metabolism	Pathway	50	70	1	1	FBP1	0.299465	Ariadne Metabolic Pathways	43
pink	Tricarboxylic acid cycle	Pathway	55	71	1	1	SDHA	0.303052	Ariadne Metabolic Pathways	44
pink	ROS metabolism	Pathway	43	72	1	1	GPX7	0.306621	Ariadne Metabolic Pathways	45
pink	FSHR -> CREB/ELK-SRF/GATA4 signaling	Pathway	29	88	1	1	GNAI2	0.307924	Ariadne Receptor Signaling Pathways	46
pink	EGFR -> AP-1/CREB/ELK-SRF/MYC signaling	Pathway	57	94	1	1	NRG1	0.32576	Ariadne Receptor Signaling Pathways	47
pink	IL8R -> CREB/EGR signaling	Pathway	33	94	1	1	GNAI2	0.32576	Ariadne Receptor Signaling Pathways	48
pink	SWI/SNF BRG1/BAF Chromating Remodeling	Pathway	25	284	2	0	TRRAP,H2AFY	0.341138	Ariadne Cell Process Pathways	49
pink	SWI/SNF BRM/BAF Chromating Remodeling	Pathway	24	284	2	0	TRRAP,H2AFY	0.341138	Ariadne Cell Process Pathways	50
pink	SRCAP Chromating Remodeling	Pathway	20	284	2	0	TRRAP,H2AFY	0.341138	Ariadne Cell Process Pathways	51
pink	SWI/SNF BRG1/PBAF Chromating Remodeling	Pathway	26	285	2	0	TRRAP,H2AFY	0.342744	Ariadne Cell Process Pathways	52
pink	NURF Chromating Remodeling	Pathway	17	288	2	0	TRRAP,H2AFY	0.347557	Ariadne Cell Process Pathways	53
pink	CHRAC Chromating Remodeling	Pathway	16	289	2	0	TRRAP,H2AFY	0.34916	Ariadne Cell Process Pathways	54
pink	Tight Junction Assembly (Occludin)	Pathway	38	294	2	0	ACTN1,RAB13	0.35716	Ariadne Cell Process Pathways	55
pink	Arachidonic acid metabolism	Pathway	129	251	2	0	GPX7,CYP4B1	0.362736	Ariadne Metabolic Pathways	56
pink	NURD Chromating Remodeling	Pathway	31	307	2	0	TRRAP,H2AFY	0.377841	Ariadne Cell Process Pathways	57
pink	CholinergicRm -> CREB/ELK-SRF signaling	Pathway	41	113	1	0	GNAI2	0.37983	Ariadne Receptor Signaling Pathways	58
pink	PTAFR -> AP-1/ATF1/CREB/ERK-SRF signaling	Pathway	44	114	1	0	GNAI2	0.382576	Ariadne Receptor Signaling Pathways	59
pink	SerotoninR1 -> FOS signaling	Pathway	43	115	1	0	GNAI2	0.385313	Ariadne Receptor Signaling Pathways	60
pink	Glut/Gln/Pro metabolsm	Pathway	80	96	1	1	CCDC92	0.387266	Ariadne Metabolic Pathways	61
pink	Hedgehog Pathway	Pathway	17	626	5	0	ASB8,TERF1,TRRAP,H2AFY,FBXO4	0.39638	Ariadne Cell Signaling Pathways	62
pink	Purine metabolism	Pathway	149	277	2	0	ADK,PFAS	0.410798	Ariadne Metabolic Pathways	63
pink	Urea cycle and arginine metabolism	Pathway	85	104	1	0	ASS1	0.412112	Ariadne Metabolic Pathways	64
pink	Histones Ubiquitylation	Pathway	23	334	2	0	TRRAP,H2AFY	0.420102	Ariadne Cell Process Pathways	65
pink	EGFR/ERBB3 -> MEF/MYOD/NFATC/MYOG signaling	Pathway	60	132	1	0	NRG1	0.430374	Ariadne Receptor Signaling Pathways	66
pink	NeuropeptideYR -> ATF/CREB signaling	Pathway	36	137	1	0	GNAI2	0.443111	Ariadne Receptor Signaling Pathways	67
pink	Histone and DNA Methylation	Pathway	37	352	2	0	TRRAP,H2AFY	0.447632	Ariadne Cell Process Pathways	68
pink	CannabinoidR -> AP-1/EGR signaling	Pathway	51	141	1	0	GNAI2	0.453136	Ariadne Receptor Signaling Pathways	69
pink	Glucose metabolism	Pathway	68	118	1	0	FBP1	0.453312	Ariadne Metabolic Pathways	70
pink	Cell cycle	Pathway	140	585	3	0	CLSPN,H2AFY,MED24	0.46115	Ariadne Cell Process Pathways	71
pink	Malonate, propanoate and beta-alanine metabolism	Pathway	99	121	1	0	CCDC92	0.461777	Ariadne Metabolic Pathways	72
pink	Branched chain amino acids metabolism	Pathway	99	123	1	0	BCKDHB	0.467351	Ariadne Metabolic Pathways	73
pink	Sphingolipid metabolism	Pathway	86	322	2	0	GLT8D1,SACM1L	0.490168	Ariadne Metabolic Pathways	74
pink	Tryptophan metabolism	Pathway	112	326	2	0	BCDIN3D,CYP4B1	0.496942	Ariadne Metabolic Pathways	75
pink	Notch Pathway	Pathway	40	1487	10	0	ASB8,FBP1,TERF1,CD151,GUSB,TRRAP,H2AFY,FBXO4,AMIGO2,TMED1	0.530731	Ariadne Cell Signaling Pathways	76
pink	TRRAP/Tip60 Chromating Remodeling	Pathway	35	412	2	0	TRRAP,H2AFY	0.534696	Ariadne Cell Process Pathways	77
pink	INO80 Chromating Remodeling	Pathway	25	449	2	0	TRRAP,H2AFY	0.584209	Ariadne Cell Process Pathways	78
pink	Cell Cycle Regulation	Pathway	135	2179	14	0	NRG1,ACTN1,CD14,JUB,NFKBIB,TYRO3,NEDD9,NUP210,GLE1,TRRAP,H2AFY,CENPJ,MED24,TMED1	0.605208	Ariadne Cell Signaling Pathways	79
pink	Adipocytokine Signaling	Pathway	52	792	5	0	FBP1,ADIPOR2,NFKBIB,GUSB,SDHA	0.611629	Ariadne Cell Signaling Pathways	80
pink	Glycosylphosphatidylinositol(GPI)-anchor biosynthesis	Pathway	32	195	1	0	GLT8D1	0.635249	Ariadne Metabolic Pathways	81
pink	Metabolism of estrogens and androgens	Pathway	102	201	1	0	CYP4B1	0.6467	Ariadne Metabolic Pathways	82
pink	omega-6-fatty acid metabolism	Pathway	97	207	1	0	CYP4B1	0.657809	Ariadne Metabolic Pathways	83
pink	Ser/Gly/Thr/Cys metabolism	Pathway	146	208	1	0	CCDC92	0.659629	Ariadne Metabolic Pathways	84
pink	Histone Phosphorylation	Pathway	35	248	1	0	H2AFY	0.663929	Ariadne Cell Process Pathways	85
pink	N-Glycan biosynthesis	Pathway	76	215	1	0	GLT8D1	0.672108	Ariadne Metabolic Pathways	86
pink	omega-3-fatty acid metabolism	Pathway	107	221	1	0	CYP4B1	0.682459	Ariadne Metabolic Pathways	87
pink	Actin Cytoskeleton Regulation	Pathway	51	551	3	0	NRG1,CYR61,TYRO3	0.716807	Ariadne Cell Signaling Pathways	88
pink	Metabolism of glycerophospholipids and ether lipids	Pathway	152	492	2	0	ZDHHC6,SACM1L	0.728929	Ariadne Metabolic Pathways	89
pink	Atlas of Signaling	Pathway	381	6039	40	0	SLC22A15,ASB8,NRG1,ACTN1,GNAI2,CD14,FBP1,ABCC4,ADK,ADIPOR2,GPX7,JUB,CLDN3,TERF1,CYR61,ASS1,CD151,NFKBIB,DNAJA3,TYRO3,NEDD9,GUSB,RAB13,NUP210,KLF13,GLE1,TRRAP,H2AFY,CENPJ,FBXO4,RAB11B,MED24,CLCC1,SDHA,PHKA2,AMIGO2,PFAS,BCKDHB,TMED1,GRPEL1	0.798279	Ariadne Cell Signaling Pathways	90
pink	Translation Control	Pathway	86	1012	5	0	NRG1,CD14,CYR61,CD151,TYRO3	0.820153	Ariadne Cell Signaling Pathways	91
pink	Gap Junction Regulation	Pathway	51	661	3	0	NRG1,GNAI2,TYRO3	0.826439	Ariadne Cell Signaling Pathways	92
pink	B Cell Activation	Pathway	62	847	4	0	GPX7,CD151,NFKBIB,AMIGO2	0.828724	Ariadne Cell Signaling Pathways	93
pink	Guanylate Cyclase Pathway	Pathway	36	1219	6	0	ACTN1,JUB,TRRAP,H2AFY,CLCC1,TMED1	0.842223	Ariadne Cell Signaling Pathways	94
pink	Melanogenesis	Pathway	50	694	3	0	NRG1,GNAI2,TYRO3	0.851607	Ariadne Cell Signaling Pathways	95
pink	Adherens Junction Regulation	Pathway	41	696	3	0	NRG1,TYRO3,KLF13	0.853029	Ariadne Cell Signaling Pathways	96
pink	Gonadotrope Cell Activation	Pathway	71	728	3	0	NRG1,GPX7,TYRO3	0.874275	Ariadne Cell Signaling Pathways	97
pink	NK Cell Activation	Pathway	59	539	2	0	CYR61,CD151	0.881898	Ariadne Cell Signaling Pathways	98
pink	Mast Cell Activation	Pathway	64	558	2	0	GPX7,NFKBIB	0.893943	Ariadne Cell Signaling Pathways	99
pink	Skeletal Myogenesis Control	Pathway	70	589	2	0	NRG1,TYRO3	0.911239	Ariadne Cell Signaling Pathways	100
pink	Apoptosis Regulation	Pathway	69	624	2	0	CD14,NFKBIB	0.927661	Ariadne Cell Signaling Pathways	101
pink	Axon Guidance	Pathway	58	1051	4	0	GNAI2,TERF1,CYR61,MED24	0.933584	Ariadne Cell Signaling Pathways	102
pink	Insulin Action	Pathway	50	912	3	0	FBP1,GUSB,SDHA	0.952198	Ariadne Cell Signaling Pathways	103
pink	T Cell Activation	Pathway	80	957	2	0	GPX7,NFKBIB	0.991249	Ariadne Cell Signaling Pathways	104
darkred	FGFR1 -> STAT signaling	Pathway	13	13	1	7	FGF1	0.010467	Ariadne Receptor Signaling Pathways	1
darkred	FGFR3 -> STAT signaling	Pathway	14	14	1	7	FGF1	0.0112721	Ariadne Receptor Signaling Pathways	2
darkred	Heme biosynthesis	Pathway	54	71	2	2	HMBS,COX15	0.0114942	Ariadne Metabolic Pathways	3
darkred	Methionine metabolism	Pathway	71	85	2	2	GLRX,APIP	0.0162288	Ariadne Metabolic Pathways	4
darkred	FGFR -> RUNX2 signaling	Pathway	32	54	1	1	FGF1	0.0434783	Ariadne Receptor Signaling Pathways	5
darkred	Apoptosis	Pathway	93	187	2	1	XIAP,BAD	0.0488011	Ariadne Cell Process Pathways	6
darkred	FGFR -> AP-1/CREB/CREBBP/ELK-SRF/MYC signaling	Pathway	62	99	1	1	FGF1	0.0797101	Ariadne Receptor Signaling Pathways	7
darkred	Insulin Action	Pathway	50	912	4	0	MRPL18,EPS15,UGDH,SLC25A11	0.118168	Ariadne Cell Signaling Pathways	8
darkred	Apoptosis Regulation	Pathway	69	624	3	0	XIAP,BAD,IRAK3	0.142015	Ariadne Cell Signaling Pathways	9
darkred	Folate biosynthesis	Pathway	63	66	1	1	DHFR	0.146712	Ariadne Metabolic Pathways	10
darkred	Focal Adhesion Regulation	Pathway	41	329	2	0	FGF1,MST1	0.154119	Ariadne Cell Signaling Pathways	11
darkred	Translation Control	Pathway	86	1012	4	0	MRPL18,FGF1,MST1,IRAK3	0.157795	Ariadne Cell Signaling Pathways	12
darkred	Amino sugars synthesis	Pathway	64	79	1	1	CYB5R4	0.17324	Ariadne Metabolic Pathways	13
darkred	Adherens Junction Assembly (Nectin)	Pathway	33	104	1	0	KEAP1	0.188338	Ariadne Cell Process Pathways	14
darkred	Urea cycle and arginine metabolism	Pathway	85	104	1	0	ACY1	0.222204	Ariadne Metabolic Pathways	15
darkred	Ubiquitin-dependent Protein Degradation	Pathway	15	125	1	0	UBE2L6	0.222423	Ariadne Cell Process Pathways	16
darkred	Glutathione metabolism	Pathway	94	150	1	0	GLRX	0.305607	Ariadne Metabolic Pathways	17
darkred	Actin Cytoskeleton Regulation	Pathway	51	551	2	0	FGF1,MST1	0.332915	Ariadne Cell Signaling Pathways	18
darkred	Pyrimidine metabolism	Pathway	105	184	1	0	DCTD	0.362042	Ariadne Metabolic Pathways	19
darkred	Skeletal Myogenesis Control	Pathway	70	589	2	0	FGF1,MST1	0.363923	Ariadne Cell Signaling Pathways	20
darkred	Hedgehog Pathway	Pathway	17	626	2	0	CDC26,UBE2L6	0.39377	Ariadne Cell Signaling Pathways	21
darkred	Gap Junction Regulation	Pathway	51	661	2	0	FGF1,MST1	0.42158	Ariadne Cell Signaling Pathways	22
darkred	Melanogenesis	Pathway	50	694	2	0	FGF1,MST1	0.447343	Ariadne Cell Signaling Pathways	23
darkred	Adherens Junction Regulation	Pathway	41	696	2	0	FGF1,MST1	0.448889	Ariadne Cell Signaling Pathways	24
darkred	Gonadotrope Cell Activation	Pathway	71	728	2	0	FGF1,MST1	0.473354	Ariadne Cell Signaling Pathways	25
darkred	Histones Ubiquitylation	Pathway	23	334	1	0	UBE2L6	0.500183	Ariadne Cell Process Pathways	26
darkred	Adipocytokine Signaling	Pathway	52	792	2	0	UGDH,SLC25A11	0.520652	Ariadne Cell Signaling Pathways	27
darkred	Tryptophan metabolism	Pathway	112	326	1	0	METTL5	0.556206	Ariadne Metabolic Pathways	28
darkred	mRNA Transcription and Processing	Pathway	49	391	1	0	TRAPPC6B	0.559149	Ariadne Cell Process Pathways	29
darkred	Notch Pathway	Pathway	40	1487	3	0	UGDH,CDC26,UBE2L6	0.651887	Ariadne Cell Signaling Pathways	30
darkred	Translation	Pathway	84	1104	2	0	MRPL18,MRPL28	0.694673	Ariadne Cell Process Pathways	31
darkred	Cell Cycle Regulation	Pathway	135	2179	4	0	MRPL18,FGF1,MST1,IRAK3	0.743815	Ariadne Cell Signaling Pathways	32
darkred	B Cell Activation	Pathway	62	847	1	0	MRPL18	0.858403	Ariadne Cell Signaling Pathways	33
darkred	Atlas of Signaling	Pathway	381	6039	13	0	MRPL18,XIAP,FGF1,BAD,EPS15,DHFR,MST1,ACY1,UGDH,IRAK3,CDC26,UBE2L6,SLC25A11	0.929547	Ariadne Cell Signaling Pathways	34
lightyellow	FrizzledR -> JUN/PAX2 signaling	Pathway	15	44	2	4	MAPK9,FZD8	0.0230082	Ariadne Receptor Signaling Pathways	1
lightyellow	IL13R -> STAT6 signaling	Pathway	7	7	1	14	IL13RA1	0.0388841	Ariadne Receptor Signaling Pathways	2
lightyellow	IL13R -> STAT signaling	Pathway	9	9	1	11	IL13RA1	0.0497528	Ariadne Receptor Signaling Pathways	3
lightyellow	EctodysplasinR -> LEF1 signaling	Pathway	10	10	1	10	HIPK2	0.0551476	Ariadne Receptor Signaling Pathways	4
lightyellow	IL15R -> STAT signaling	Pathway	11	11	1	9	IL15	0.0605161	Ariadne Receptor Signaling Pathways	5
lightyellow	IL1R -> STAT3 signaling	Pathway	13	13	1	7	IL1R1	0.0711746	Ariadne Receptor Signaling Pathways	6
lightyellow	EGFR/ERBB2 -> TP53 signaling	Pathway	48	82	2	2	MAPK9,GAB1	0.0728036	Ariadne Receptor Signaling Pathways	7
lightyellow	EGFR -> AP-1/ATF2 signaling	Pathway	49	83	2	2	MAPK9,GAB1	0.0743967	Ariadne Receptor Signaling Pathways	8
lightyellow	Alanine metabolism	Pathway	42	48	1	2	AGXT	0.085617	Ariadne Metabolic Pathways	9
lightyellow	TGFBR -> AP-1 signaling	Pathway	16	16	1	6	MAPK9	0.0869681	Ariadne Receptor Signaling Pathways	10
lightyellow	EGFR -> AP-1/CREB/ELK-SRF/MYC signaling	Pathway	57	94	2	2	MAPK9,GAB1	0.0927124	Ariadne Receptor Signaling Pathways	11
lightyellow	NTRK -> AP-1/CREB/ELK-SRF/MYC/SMAD3/TP53 signaling	Pathway	59	96	2	2	MAPK9,GAB1	0.0961901	Ariadne Receptor Signaling Pathways	12
lightyellow	EctodysplasinR -> AP-1 signaling	Pathway	19	19	1	5	MAPK9	0.102531	Ariadne Receptor Signaling Pathways	13
lightyellow	EphrinB -> JUN signaling	Pathway	19	19	1	5	MAPK9	0.102531	Ariadne Receptor Signaling Pathways	14
lightyellow	DopamineR2 -> AP-1/CREB/ELK-SRF signaling	Pathway	48	102	2	1	MAPK9,GAB1	0.106875	Ariadne Receptor Signaling Pathways	15
lightyellow	Adipocytokine Signaling	Pathway	52	792	5	0	IL15,MAPK9,ACOT8,IL13RA1,DDX54	0.109041	Ariadne Cell Signaling Pathways	16
lightyellow	Glyoxylate and glycerate metabolism	Pathway	58	68	1	1	AGXT	0.11939	Ariadne Metabolic Pathways	17
lightyellow	VasopressinR1 -> CREB/ELK-SRF/AP-1/EGR signaling	Pathway	54	109	2	1	MAPK9,GAB1	0.119788	Ariadne Receptor Signaling Pathways	18
lightyellow	ThrombinR -> AP-1/CREB/ELK-SRF/SP1 signaling	Pathway	55	111	2	1	MAPK9,GAB1	0.123561	Ariadne Receptor Signaling Pathways	19
lightyellow	Histidine metabolism	Pathway	62	72	1	1	HAL	0.126015	Ariadne Metabolic Pathways	20
lightyellow	ROS metabolism	Pathway	43	72	1	1	TBC1D15	0.126015	Ariadne Metabolic Pathways	21
lightyellow	TLR -> AP-1 signaling	Pathway	30	30	1	3	MAPK9	0.157665	Ariadne Receptor Signaling Pathways	22
lightyellow	VasopressinR2 -> CREB/ELK-SRF/AP-1/EGR signaling	Pathway	57	130	2	1	MAPK9,GAB1	0.161011	Ariadne Receptor Signaling Pathways	23
lightyellow	NTRK -> FOXO/MYCN signaling	Pathway	19	31	1	3	GAB1	0.16253	Ariadne Receptor Signaling Pathways	24
lightyellow	Pterine biosynthesis	Pathway	55	100	1	1	HELZ	0.171203	Ariadne Metabolic Pathways	25
lightyellow	Mitochondrial Protein Transport	Pathway	25	111	1	0	TIMM10	0.173922	Ariadne Cell Process Pathways	26
lightyellow	DopamineR2 -> NF-kB signaling	Pathway	14	34	1	2	GAB1	0.176981	Ariadne Receptor Signaling Pathways	27
lightyellow	ThrombinR -> NF-kB signaling	Pathway	14	34	1	2	GAB1	0.176981	Ariadne Receptor Signaling Pathways	28
lightyellow	Serine and Glycine metabolism	Pathway	90	106	1	0	AGXT	0.180621	Ariadne Metabolic Pathways	29
lightyellow	IL1R -> NF-kB signaling	Pathway	23	35	1	2	IL1R1	0.18175	Ariadne Receptor Signaling Pathways	30
lightyellow	IL15R -> NF-kB/NFATC signaling	Pathway	15	35	1	2	IL15	0.18175	Ariadne Receptor Signaling Pathways	31
lightyellow	TNFRSF1A -> AP-1/ATF/TP53 signaling	Pathway	30	36	1	2	MAPK9	0.186495	Ariadne Receptor Signaling Pathways	32
lightyellow	FrizzledR -> CTNNB signaling	Pathway	9	37	1	2	FZD8	0.191217	Ariadne Receptor Signaling Pathways	33
lightyellow	NGFR -> AP-1/CEBPB/CREB/ELK-SRF/TP53 signaling	Pathway	35	38	1	2	MAPK9	0.195916	Ariadne Receptor Signaling Pathways	34
lightyellow	Inositol phosphate metabolism	Pathway	63	116	1	0	MINPP1	0.196114	Ariadne Metabolic Pathways	35
lightyellow	TNFR -> AP-1/ATF/TP53 signaling	Pathway	40	40	1	2	MAPK9	0.205242	Ariadne Receptor Signaling Pathways	36
lightyellow	TNFRSF1A -> CREB/ELK-SRF signaling	Pathway	32	41	1	2	MAPK9	0.20987	Ariadne Receptor Signaling Pathways	37
lightyellow	TNFR -> CREB/ELK-SRF signaling	Pathway	42	45	1	2	MAPK9	0.228154	Ariadne Receptor Signaling Pathways	38
lightyellow	Cell cycle	Pathway	140	585	2	0	MED29,NDEL1	0.259313	Ariadne Cell Process Pathways	39
lightyellow	Phenylalanine and Tyrosine metabolism	Pathway	130	161	1	0	DIO3	0.262765	Ariadne Metabolic Pathways	40
lightyellow	Mast Cell Activation	Pathway	64	558	3	0	IL15,MAPK9,CYP2U1	0.276978	Ariadne Cell Signaling Pathways	41
lightyellow	Apoptosis	Pathway	93	187	1	0	MAPK9	0.277824	Ariadne Cell Process Pathways	42
lightyellow	EDG3/5 -> AP-1/ELK-SRF signaling	Pathway	36	58	1	1	MAPK9	0.285093	Ariadne Receptor Signaling Pathways	43
lightyellow	Metabolism of estrogens and androgens	Pathway	102	201	1	0	CYP2U1	0.317977	Ariadne Metabolic Pathways	44
lightyellow	EDG2 -> ELK-SRF signaling	Pathway	32	66	1	1	GAB1	0.318311	Ariadne Receptor Signaling Pathways	45
lightyellow	EndothelinRa -> AP-1/CREB signaling	Pathway	42	67	1	1	MAPK9	0.322368	Ariadne Receptor Signaling Pathways	46
lightyellow	omega-6-fatty acid metabolism	Pathway	97	207	1	0	CYP2U1	0.325945	Ariadne Metabolic Pathways	47
lightyellow	Ser/Gly/Thr/Cys metabolism	Pathway	146	208	1	0	AGXT	0.327265	Ariadne Metabolic Pathways	48
lightyellow	EGFR -> NCOR2 signaling	Pathway	35	69	1	1	GAB1	0.330422	Ariadne Receptor Signaling Pathways	49
lightyellow	Apoptosis Regulation	Pathway	69	624	3	0	IL15,IL1R1,IL13RA1	0.338754	Ariadne Cell Signaling Pathways	50
lightyellow	AngiopoietinR -> AP-1 signaling	Pathway	38	72	1	1	MAPK9	0.342348	Ariadne Receptor Signaling Pathways	51
lightyellow	omega-3-fatty acid metabolism	Pathway	107	221	1	0	CYP2U1	0.344227	Ariadne Metabolic Pathways	52
lightyellow	EGFR/ERBB2 -> HIF1A signaling	Pathway	39	73	1	1	GAB1	0.346282	Ariadne Receptor Signaling Pathways	53
lightyellow	Histone Phosphorylation	Pathway	35	248	1	0	MAPK9	0.353122	Ariadne Cell Process Pathways	54
lightyellow	PDGFR -> AP-1/MYC signaling	Pathway	44	78	1	1	MAPK9	0.365655	Ariadne Receptor Signaling Pathways	55
lightyellow	ErythropoietinR -> AP-1/CREB/MYC signaling	Pathway	44	81	1	1	MAPK9	0.37704	Ariadne Receptor Signaling Pathways	56
lightyellow	Arachidonic acid metabolism	Pathway	129	251	1	0	CYP2U1	0.381977	Ariadne Metabolic Pathways	57
lightyellow	HGFR -> AP-1/CREB/MYC signaling	Pathway	46	83	1	1	MAPK9	0.384533	Ariadne Receptor Signaling Pathways	58
lightyellow	ThrombopoietinR -> AP-1/CREB/ELK-SRF/MYC signaling	Pathway	49	86	1	1	MAPK9	0.395627	Ariadne Receptor Signaling Pathways	59
lightyellow	NeurotensinR -> ELK-SRF/AP-1/EGR signaling	Pathway	34	86	1	1	GAB1	0.395627	Ariadne Receptor Signaling Pathways	60
lightyellow	VEGFR -> AP-1/CREB/MYC signaling	Pathway	51	88	1	1	MAPK9	0.402927	Ariadne Receptor Signaling Pathways	61
lightyellow	Tight Junction Assembly (Occludin)	Pathway	38	294	1	0	MAPK9	0.405473	Ariadne Cell Process Pathways	62
lightyellow	GNRHR -> ELK-SRF signaling	Pathway	28	96	1	1	MAPK9	0.431378	Ariadne Receptor Signaling Pathways	63
lightyellow	Cell Cycle Regulation	Pathway	135	2179	8	0	NOC4L,MAPK9,IL1R1,MED29,HIPK2,NDEL1,FZD8,DDX54	0.431561	Ariadne Cell Signaling Pathways	64
lightyellow	FGFR -> AP-1/CREB/CREBBP/ELK-SRF/MYC signaling	Pathway	62	99	1	1	MAPK9	0.441743	Ariadne Receptor Signaling Pathways	65
lightyellow	FibronectinR -> AP-1/ELK-SRF/SREBF signaling	Pathway	55	105	1	0	MAPK9	0.461989	Ariadne Receptor Signaling Pathways	66
lightyellow	Tryptophan metabolism	Pathway	112	326	1	0	CYP2U1	0.468306	Ariadne Metabolic Pathways	67
lightyellow	EndothelinRb -> AP-1/CREB/ELK-SRF signaling	Pathway	51	111	1	0	MAPK9	0.481602	Ariadne Receptor Signaling Pathways	68
lightyellow	PTAFR -> AP-1/ATF1/CREB/ERK-SRF signaling	Pathway	44	114	1	0	MAPK9	0.491176	Ariadne Receptor Signaling Pathways	69
lightyellow	TRRAP/Tip60 Chromating Remodeling	Pathway	35	412	1	0	HELZ	0.523869	Ariadne Cell Process Pathways	70
lightyellow	VasopressinR2 -> MEF/MYOD/NFATC/MYOG signaling	Pathway	53	125	1	0	GAB1	0.524997	Ariadne Receptor Signaling Pathways	71
lightyellow	VasopressinR1 -> MEF/MYOD/NFATC/MYOG signaling	Pathway	55	127	1	0	GAB1	0.530935	Ariadne Receptor Signaling Pathways	72
lightyellow	EGFR/ERBB3 -> MEF/MYOD/NFATC/MYOG signaling	Pathway	60	132	1	0	GAB1	0.545501	Ariadne Receptor Signaling Pathways	73
lightyellow	CannabinoidR -> AP-1/EGR signaling	Pathway	51	141	1	0	MAPK9	0.570744	Ariadne Receptor Signaling Pathways	74
lightyellow	Insulin Action	Pathway	50	912	3	0	FOXA3,ACOT8,DDX54	0.596284	Ariadne Cell Signaling Pathways	75
lightyellow	Translation Control	Pathway	86	1012	3	0	IL15,IL1R1,IL13RA1	0.671635	Ariadne Cell Signaling Pathways	76
lightyellow	Melanogenesis	Pathway	50	694	2	0	DIO3,FZD8	0.684319	Ariadne Cell Signaling Pathways	77
lightyellow	Adherens Junction Regulation	Pathway	41	696	2	0	HIPK2,FZD8	0.685926	Ariadne Cell Signaling Pathways	78
lightyellow	Gonadotrope Cell Activation	Pathway	71	728	2	0	MAPK9,CYP2U1	0.710812	Ariadne Cell Signaling Pathways	79
lightyellow	NK Cell Activation	Pathway	59	539	1	0	IL15	0.844621	Ariadne Cell Signaling Pathways	80
lightyellow	T Cell Activation	Pathway	80	957	2	0	IL15,CYP2U1	0.846834	Ariadne Cell Signaling Pathways	81
lightyellow	Atlas of Signaling	Pathway	381	6039	20	0	NOC4L,IL15,MAPK9,IL1R1,DIO3,MED29,HIPK2,NDEL1,HSF2,AGXT,FOXA3,ACOT8,FZD8,ATP1B1,CYP2U1,IL13RA1,SEC24C,DDX54,SLC25A22,PRPSAP1	0.893631	Ariadne Cell Signaling Pathways	82
lightyellow	Translation	Pathway	84	1104	1	0	MRPS31	0.893697	Ariadne Cell Process Pathways	83
lightyellow	Notch Pathway	Pathway	40	1487	3	0	DIO3,NDEL1,DDX54	0.900532	Ariadne Cell Signaling Pathways	84
lightyellow	Guanylate Cyclase Pathway	Pathway	36	1219	2	0	NDEL1,ATP1B1	0.932124	Ariadne Cell Signaling Pathways	85
lightyellow	B Cell Activation	Pathway	62	847	1	0	CYP2U1	0.95067	Ariadne Cell Signaling Pathways	86
lightyellow	Axon Guidance	Pathway	58	1051	1	0	MED29	0.977786	Ariadne Cell Signaling Pathways	87
darkgreen	Irinotecan metabolism	Pathway	11	52	4	7	Ces1f,UGT2B17,Ces1e,Ces1f	2.07683e-05	Ariadne Metabolic Pathways	1
darkgreen	Metabolism of estrogens and androgens	Pathway	102	201	6	2	CYP2J2,CYP2D6,Cyp2d10,Cyp2j9,UGT2B17,AKR1C4	2.62852e-05	Ariadne Metabolic Pathways	2
darkgreen	Coagulation Cascade	Pathway	37	41	2	4	PROS1,PROC	0.00264376	Ariadne Cell Process Pathways	3
darkgreen	omega-6-fatty acid metabolism	Pathway	97	207	4	1	CYP2J2,CYP2D6,Cyp2d10,Cyp2j9	0.00421894	Ariadne Metabolic Pathways	4
darkgreen	omega-3-fatty acid metabolism	Pathway	107	221	4	1	CYP2J2,CYP2D6,Cyp2d10,Cyp2j9	0.0053427	Ariadne Metabolic Pathways	5
darkgreen	Vitamin K metabolism	Pathway	36	36	2	5	PROS1,PROC	0.00643735	Ariadne Metabolic Pathways	6
darkgreen	Arachidonic acid metabolism	Pathway	129	251	4	1	CYP2J2,CYP2D6,Cyp2d10,Cyp2j9	0.00840735	Ariadne Metabolic Pathways	7
darkgreen	Tryptophan metabolism	Pathway	112	326	4	1	CYP2J2,CYP2D6,Cyp2d10,Cyp2j9	0.0207342	Ariadne Metabolic Pathways	8
darkgreen	EGFR -> ZNF259 signaling	Pathway	10	10	1	10	EGFR	0.0239798	Ariadne Receptor Signaling Pathways	9
darkgreen	EGFR -> CTNND signaling	Pathway	12	12	1	8	EGFR	0.0287293	Ariadne Receptor Signaling Pathways	10
darkgreen	EGFR/ERBB2 -> CTNNB signaling	Pathway	13	13	1	7	EGFR	0.0310982	Ariadne Receptor Signaling Pathways	11
darkgreen	mRNA Transcription and Processing	Pathway	49	391	3	0	MBD3,TAF2,CIR1	0.0332303	Ariadne Cell Process Pathways	12
darkgreen	EGFR/ERBB -> STAT signaling	Pathway	20	20	1	5	EGFR	0.0475731	Ariadne Receptor Signaling Pathways	13
darkgreen	Notch -> RBPJ/HES/HEY signaling	Pathway	18	27	1	3	CIR1	0.0638602	Ariadne Receptor Signaling Pathways	14
darkgreen	DopamineR2 -> NF-kB signaling	Pathway	14	34	1	2	EGFR	0.0799605	Ariadne Receptor Signaling Pathways	15
darkgreen	ThrombinR -> NF-kB signaling	Pathway	14	34	1	2	EGFR	0.0799605	Ariadne Receptor Signaling Pathways	16
darkgreen	FrizzledR -> JUN/PAX2 signaling	Pathway	15	44	1	2	DAAM1	0.102639	Ariadne Receptor Signaling Pathways	17
darkgreen	EGFR -> SMAD1 signaling	Pathway	28	50	1	2	EGFR	0.116066	Ariadne Receptor Signaling Pathways	18
darkgreen	Presentation of Endogenous Peptide Antigen	Pathway	16	69	1	1	HLA-E	0.128682	Ariadne Cell Process Pathways	19
darkgreen	EDG2 -> ELK-SRF signaling	Pathway	32	66	1	1	EGFR	0.151214	Ariadne Receptor Signaling Pathways	20
darkgreen	EGFR -> NCOR2 signaling	Pathway	35	69	1	1	EGFR	0.157699	Ariadne Receptor Signaling Pathways	21
darkgreen	EGFR/ERBB2 -> HIF1A signaling	Pathway	39	73	1	1	EGFR	0.166294	Ariadne Receptor Signaling Pathways	22
darkgreen	EGFR/ERBB2 -> TP53 signaling	Pathway	48	82	1	1	EGFR	0.185418	Ariadne Receptor Signaling Pathways	23
darkgreen	EGFR -> AP-1/ATF2 signaling	Pathway	49	83	1	1	EGFR	0.187524	Ariadne Receptor Signaling Pathways	24
darkgreen	NeurotensinR -> ELK-SRF/AP-1/EGR signaling	Pathway	34	86	1	1	EGFR	0.193823	Ariadne Receptor Signaling Pathways	25
darkgreen	Heme oxidation	Pathway	33	64	1	1	UGT2B17	0.199315	Ariadne Metabolic Pathways	26
darkgreen	EGFR -> AP-1/CREB/ELK-SRF/MYC signaling	Pathway	57	94	1	1	EGFR	0.210459	Ariadne Receptor Signaling Pathways	27
darkgreen	Glyoxylate and glycerate metabolism	Pathway	58	68	1	1	HAO2	0.210462	Ariadne Metabolic Pathways	28
darkgreen	DopamineR2 -> AP-1/CREB/ELK-SRF signaling	Pathway	48	102	1	0	EGFR	0.226864	Ariadne Receptor Signaling Pathways	29
darkgreen	Bile acids metabolism (alternative pathway)	Pathway	49	74	1	1	UGT2B17	0.226914	Ariadne Metabolic Pathways	30
darkgreen	VasopressinR1 -> CREB/ELK-SRF/AP-1/EGR signaling	Pathway	54	109	1	0	EGFR	0.241031	Ariadne Receptor Signaling Pathways	31
darkgreen	ThrombinR -> AP-1/CREB/ELK-SRF/SP1 signaling	Pathway	55	111	1	0	EGFR	0.245047	Ariadne Receptor Signaling Pathways	32
darkgreen	CholinergicRm -> CREB/ELK-SRF signaling	Pathway	41	113	1	0	EGFR	0.249048	Ariadne Receptor Signaling Pathways	33
darkgreen	Metabolism of glucocorticoids and mineralcorticoids	Pathway	75	85	1	1	AKR1C4	0.256258	Ariadne Metabolic Pathways	34
darkgreen	GRM1/5 -> CREB signaling	Pathway	39	117	1	0	EGFR	0.257009	Ariadne Receptor Signaling Pathways	35
darkgreen	VasopressinR2 -> MEF/MYOD/NFATC/MYOG signaling	Pathway	53	125	1	0	EGFR	0.272761	Ariadne Receptor Signaling Pathways	36
darkgreen	VasopressinR1 -> MEF/MYOD/NFATC/MYOG signaling	Pathway	55	127	1	0	EGFR	0.276664	Ariadne Receptor Signaling Pathways	37
darkgreen	VasopressinR2 -> CREB/ELK-SRF/AP-1/EGR signaling	Pathway	57	130	1	0	EGFR	0.282492	Ariadne Receptor Signaling Pathways	38
darkgreen	Bile acids metabolism	Pathway	75	96	1	1	AKR1C4	0.284571	Ariadne Metabolic Pathways	39
darkgreen	EGFR/ERBB3 -> MEF/MYOD/NFATC/MYOG signaling	Pathway	60	132	1	0	EGFR	0.28636	Ariadne Receptor Signaling Pathways	40
darkgreen	Fatty acid oxidation	Pathway	73	99	1	1	ACADM	0.292118	Ariadne Metabolic Pathways	41
darkgreen	Cell Cycle Regulation	Pathway	135	2179	6	0	GJB2,EGFR,GADD45G,MBD3,DAAM1,TAF2	0.30763	Ariadne Cell Signaling Pathways	42
darkgreen	Cell cycle	Pathway	140	585	2	0	GADD45G,TAF2	0.325702	Ariadne Cell Process Pathways	43
darkgreen	Malonate, propanoate and beta-alanine metabolism	Pathway	99	121	1	0	ACADM	0.345258	Ariadne Metabolic Pathways	44
darkgreen	Branched chain amino acids metabolism	Pathway	99	123	1	0	ACADM	0.349901	Ariadne Metabolic Pathways	45
darkgreen	Histones Sumoylation	Pathway	25	252	1	0	MBD3	0.403562	Ariadne Cell Process Pathways	46
darkgreen	Gap Junction Regulation	Pathway	51	661	2	0	GJB2,EGFR	0.42158	Ariadne Cell Signaling Pathways	47
darkgreen	SWI/SNF BRG1/BAF Chromating Remodeling	Pathway	25	284	1	0	MBD3	0.443016	Ariadne Cell Process Pathways	48
darkgreen	SWI/SNF BRM/BAF Chromating Remodeling	Pathway	24	284	1	0	MBD3	0.443016	Ariadne Cell Process Pathways	49
darkgreen	SRCAP Chromating Remodeling	Pathway	20	284	1	0	MBD3	0.443016	Ariadne Cell Process Pathways	50
darkgreen	SWI/SNF BRG1/PBAF Chromating Remodeling	Pathway	26	285	1	0	MBD3	0.444212	Ariadne Cell Process Pathways	51
darkgreen	NURF Chromating Remodeling	Pathway	17	288	1	0	MBD3	0.447787	Ariadne Cell Process Pathways	52
darkgreen	Adherens Junction Regulation	Pathway	41	696	2	0	EGFR,DAAM1	0.448889	Ariadne Cell Signaling Pathways	53
darkgreen	CHRAC Chromating Remodeling	Pathway	16	289	1	0	MBD3	0.448974	Ariadne Cell Process Pathways	54
darkgreen	NURD Chromating Remodeling	Pathway	31	307	1	0	MBD3	0.469972	Ariadne Cell Process Pathways	55
darkgreen	Gonadotrope Cell Activation	Pathway	71	728	2	0	EGFR,CYP2J2	0.473354	Ariadne Cell Signaling Pathways	56
darkgreen	Histone Acethylation	Pathway	33	329	1	0	MBD3	0.494702	Ariadne Cell Process Pathways	57
darkgreen	Histones Ubiquitylation	Pathway	23	334	1	0	MBD3	0.500183	Ariadne Cell Process Pathways	58
darkgreen	Focal Adhesion Regulation	Pathway	41	329	1	0	EGFR	0.515577	Ariadne Cell Signaling Pathways	59
darkgreen	Histone and DNA Methylation	Pathway	37	352	1	0	MBD3	0.519493	Ariadne Cell Process Pathways	60
darkgreen	Adipocytokine Signaling	Pathway	52	792	2	0	ACADM,UGT2B17	0.520652	Ariadne Cell Signaling Pathways	61
darkgreen	TRRAP/Tip60 Chromating Remodeling	Pathway	35	412	1	0	MBD3	0.579315	Ariadne Cell Process Pathways	62
darkgreen	Insulin Action	Pathway	50	912	2	0	ACADM,UGT2B17	0.602658	Ariadne Cell Signaling Pathways	63
darkgreen	INO80 Chromating Remodeling	Pathway	25	449	1	0	MBD3	0.612925	Ariadne Cell Process Pathways	64
darkgreen	Actin Cytoskeleton Regulation	Pathway	51	551	1	0	EGFR	0.709963	Ariadne Cell Signaling Pathways	65
darkgreen	Mast Cell Activation	Pathway	64	558	1	0	CYP2J2	0.714712	Ariadne Cell Signaling Pathways	66
darkgreen	Skeletal Myogenesis Control	Pathway	70	589	1	0	EGFR	0.734891	Ariadne Cell Signaling Pathways	67
darkgreen	Hedgehog Pathway	Pathway	17	626	1	0	MBD3	0.757249	Ariadne Cell Signaling Pathways	68
darkgreen	Guanylate Cyclase Pathway	Pathway	36	1219	2	0	FXYD1,MBD3	0.768599	Ariadne Cell Signaling Pathways	69
darkgreen	Melanogenesis	Pathway	50	694	1	0	EGFR	0.793863	Ariadne Cell Signaling Pathways	70
darkgreen	B Cell Activation	Pathway	62	847	1	0	CYP2J2	0.858403	Ariadne Cell Signaling Pathways	71
darkgreen	Notch Pathway	Pathway	40	1487	2	0	MBD3,UGT2B17	0.864861	Ariadne Cell Signaling Pathways	72
darkgreen	T Cell Activation	Pathway	80	957	1	0	CYP2J2	0.892648	Ariadne Cell Signaling Pathways	73
darkgreen	Translation Control	Pathway	86	1012	1	0	EGFR	0.906736	Ariadne Cell Signaling Pathways	74
darkgreen	Axon Guidance	Pathway	58	1051	1	0	TAF2	0.915669	Ariadne Cell Signaling Pathways	75
darkgreen	Atlas of Signaling	Pathway	381	6039	13	0	GJB2,EGFR,FXYD1,CYP2J2,GADD45G,ACADM,MBD3,CYP2D6,UGT2B17,AKR1C4,DAAM1,TAF2,HAO2	0.929547	Ariadne Cell Signaling Pathways	76
