# Supplementary material for: Rat Hepatocytes Weighted Gene Co-Expression Network Analysis Identifies Specific Modules and Hub Genes Related to Liver Regeneration after Partial Hepatectomy
Source: PLoS One. 2014 Apr 17;9(4):e94868. doi: 10.1371/journal.pone.0094868 (PMC3990548; doi:10.1371/journal.pone.0094868)
Supplement: Table S4 — The gene interactions in the salmon module. (XLSX) [file pone.0094868.s004.xlsx]

## Sheet: S4_salmon_network
From	To	Weight
SGOL2	POLE	0.671367
DSN1	ATAD5	0.592314
ANLN	MCM5	0.585923
NUP205	PLP2	0.573795
POLD2	PLP2	0.562089
CENPI	MCM5	0.553958
IPO9	MCM5	0.549259
IPO9	MAGED1	0.532672
TROAP	SGOL2	0.518891
ANLN	SGOL2	0.518074
MAGED1	TMEM97	0.513667
IPO9	NUP205	0.504262
CAND1	SFPQ	0.50173
DHRS7B	ALG8	0.496251
IPO9	PLP2	0.492179
ANLN	TROAP	0.491746
ANLN	POLE	0.483134
TROAP	POLE	0.477097
NUP88	CDK5RAP2	0.476833
DHRS7B	TMEM97	0.472926
MACROD1	MCM5	0.467606
LOC680262	MCM5	0.467449
ATAD5	CDK5RAP2	0.467039
ALG8	RGD1565561	0.466118
NUP88	LOC680262	0.462197
MCM5	PLP2	0.461387
MACROD1	LOC687827	0.447741
MCM5	CDK5RAP2	0.445932
CENPI	ANLN	0.441654
IPO9	ANLN	0.433533
MCM5	NUP205	0.425078
IPO9	CYP20A1	0.424739
LOC680262	CSE1L	0.423635
NUP205	CSE1L	0.421701
CYP20A1	LOC687827	0.42151
SMARCC1	LOC681913	0.420277
TOR1B	RBMX	0.419847
MCM5	TROAP	0.418627
ANLN	PLP2	0.418593
LOC680262	NUP85	0.416126
IPO9	INCENP	0.412823
0DSYN1	DSN1	0.410423
CENPI	IPO9	0.407905
LOC680262	PLP2	0.406757
LOC680262	SEPT10	0.406576
DONSON	POLE	0.406325
NUP205	NUP85	0.404062
MCM5	LOC687827	0.40173
RGD1307736	TMEM97	0.401109
SERPI03K	LOC681913	0.400704
IPO9	SGOL2	0.400065
SEPT10	CSE1L	0.395283
MACROD1	LOC681913	0.394939
ALG8	POLE	0.393667
CENPI	SGOL2	0.389644
SERPI03K	MACROD1	0.389184
LOC687827	TMEM97	0.387464
PLP2	CSE1L	0.387357
MACROD1	IPO9	0.386197
CENPI	POLE	0.383805
IPO9	TMEM97	0.383181
MCM5	POLE	0.37857
MACROD1	ANLN	0.378314
RHBDD2	MCM5	0.378291
LOC680262	NUP205	0.377395
FAT1	ARSB	0.376742
IPO9	POLE	0.376223
POLD2	LOC680262	0.37597
LOC687827	LOC681913	0.373826
MCM5	RBMX	0.372879
MACROD1	TMEM97	0.37254
MCM5	NUP85	0.371864
RGD1307736	LOC687827	0.371133
CAND1	NUP205	0.36851
CYP20A1	TMEM97	0.368019
CENPI	TROAP	0.367973
SMARCC1	CYP20A1	0.367256
AAAS	FAM72A	0.367153
0DSYN1	ATAD5	0.36661
CYP2C23	SERPI03K	0.360932
BLMH	IPO11	0.360773
ANLN	TMEM209	0.360525
SMARCC1	LOC687827	0.36014
XRN1	AHCTF1	0.359966
IPO9	LOC680262	0.359851
LOC680262	AAAS	0.358669
ALG8	LOC687827	0.35814
MAGED1	INCENP	0.357687
RGD1565561	LOC690035	0.356967
SERPI03K	SEPT10	0.353407
MCM5	CSE1L	0.352214
CENPI	DSN1	0.351951
PLP2	NUP85	0.350575
ALG8	MAGED1	0.347764
SMARCC1	ATAD5	0.34727
DSN1	CDK5RAP2	0.347033
MCM5	SGOL2	0.345873
IPO9	NUP85	0.343065
IPO9	CSE1L	0.340936
MAGED1	POLE3	0.340508
RGD1307736	CDK5RAP2	0.340483
IPO9	POLD2	0.339479
LOC681913	TMEM97	0.337959
CENPI	CDK5RAP2	0.337305
POLD2	AAAS	0.336962
RGD1307736	ATAD5	0.336873
SGOL2	PLP2	0.33648
LOC687827	CDK5RAP2	0.336019
ALG8	ATAD5	0.33592
PLP2	POLE	0.335743
CYP2C23	MACROD1	0.334918
SMARCC1	MCM5	0.333681
SMARCC1	NUP85	0.332057
DONSON	TMEM209	0.331996
IPO9	SMARCC1	0.331938
NFE2L2	PHLDA3	0.33128
SMAGP	IFITM3	0.33101
CNPY4	TOR1B	0.330251
FAM122B	CDK5RAP2	0.328868
MLH1	ANKFY1	0.327084
ALG8	TMEM97	0.32691
MACROD1	LOC680262	0.326558
NFE2L2	LOC680262	0.326307
ARSB	CNIH	0.32623
DSN1	FAM72A	0.324956
NFE2L2	TMEM209	0.324737
SMARCC1	PLP2	0.324557
ARSB	TMEM97	0.324416
CHTF18	ATAD5	0.323231
RGD1307736	DSN1	0.323096
ALG8	RBMX	0.323059
PHLDA3	DSN1	0.322858
NFE2L2	AAAS	0.322033
MLH1	MCM5	0.321335
CYP20A1	LOC681913	0.318679
ANKFY1	BRD9	0.317081
MACROD1	SMARCC1	0.316875
RGD1565561	POLE	0.316104
CENPI	ALG8	0.31599
MCM5	DSN1	0.315632
0DSYN1	CHTF18	0.315452
SMARCC1	TMEM97	0.315289
POLD2	NUP85	0.31492
NUP205	SEPT10	0.314528
ALG8	MCM5	0.314422
IPO9	LOC688393	0.314422
AAAS	DSN1	0.314367
CYP20A1	MAGED1	0.313902
NUP205	LOC681913	0.313783
CENPI	MAGED1	0.313397
SERPI03K	POLD2	0.31287
TROAP	PLP2	0.312766
IPO9	LOC687827	0.312576
NUP205	CYP20A1	0.311968
LOC687827	ATAD5	0.311413
DSN1	MAGED1	0.31018
AAAS	CDK5RAP2	0.309368
MCM5	TMEM209	0.308645
NUP205	RBMX	0.30827
ANLN	XRN1	0.307952
IPO9	TROAP	0.30747
ALG8	TAF5	0.305922
PLP2	LOC681913	0.305724
PNPO	CYBASC3	0.304936
PHLDA3	TMEM209	0.304757
MAGED1	ATAD5	0.304554
CENPI	LOC690035	0.304171
CENPI	AAAS	0.303913
MACROD1	POLD2	0.303673
DHRS7B	MAGED1	0.303669
FADS3	PHLDA3	0.301817
POLD2	MCM5	0.300747
SERPI03K	PLP2	0.300054
IPO9	LOC681913	0.29866
LOC688393	LOC680262	0.298097
MCM5	TMEM97	0.298084
DSN1	CHTF18	0.297939
ALG8	CYP20A1	0.297374
MCM5	INCENP	0.297203
CYP20A1	PLP2	0.297192
MACROD1	TMEM209	0.297071
LOC688393	NUP85	0.296637
TAF5	RBMX	0.296561
LOC687827	RBMX	0.296344
MACROD1	PLP2	0.295329
NUP88	PQLC3	0.295314
SMARCC1	NUP205	0.295141
MCM5	MAGED1	0.295094
IPO9	AAAS	0.294405
SERPI03K	MCM5	0.294157
ANLN	DONSON	0.293865
ALG8	TROAP	0.293236
IPO9	DSN1	0.292826
SMARCC1	TAF5	0.291935
DSN1	TMEM97	0.291603
CENPI	MACROD1	0.29153
SERPI03K	LOC680262	0.29139
TROAP	LOC690035	0.291198
TMEM209	DSN1	0.290498
POLD2	NUP205	0.290149
DSN1	NUP85	0.290024
NUP88	MCM5	0.290006
CENPI	NUP85	0.289409
LOC681708	CNIH4	0.289366
CCDC21	CNTROB	0.28887
POLD2	INCENP	0.288772
ANKFY1	XRN1	0.287994
PQLC3	CDK5RAP2	0.287894
DONSON	MCM5	0.287801
LOC688393	MCM5	0.28769
RHBDD2	IPO9	0.286988
TMX2	RGD1563084	0.286472
DHRS7B	RGD1565561	0.285871
NUP205	SFPQ	0.285613
BRD8	LOC687681	0.284635
RHBDD2	SEPT10	0.284031
FADS3	DSN1	0.283816
DHRS7B	CYP20A1	0.283415
RHBDD2	CDK5RAP2	0.282765
NFE2L2	MAGED1	0.28271
LOC681913	POLE3	0.282054
POLE3	TMEM97	0.281804
NUP205	POLE	0.281653
AAAS	NUP85	0.281429
LOC680262	CDK5RAP2	0.280912
SFPQ	RBMX	0.280811
MAGED1	XRN1	0.280795
BLMH	LOC682709	0.280791
TROAP	MAGED1	0.280755
NUP88	FAM72A	0.280511
ANLN	INCENP	0.280054
MCM5	XRN1	0.279847
SERPI03K	TMEM97	0.279387
POLE3	INCENP	0.277103
CYP2C23	ANLN	0.277059
RGD1308114	LOC681913	0.276916
CENPI	XRN1	0.27647
CYP2C23	BRD9	0.276221
IPO11	CDK5RAP2	0.275676
ALG8	TMEM209	0.275177
LOC681913	RBMX	0.274861
TMEM97	INCENP	0.274293
CENPI	ATAD5	0.273591
ATAD5	TMEM97	0.273586
NFE2L2	SMAGP	0.27346
NFE2L2	DSN1	0.27324
LOC687827	RGD1308114	0.273038
MAGED1	LOC690035	0.272785
IPO9	ARSB	0.271899
RGD1563084	D0JC10	0.271398
DHRS7B	RGD1307736	0.270479
MCM5	CYP20A1	0.270434
FAM122B	LOC687827	0.270014
CYP20A1	POLE3	0.269671
POLE	NUP85	0.269201
SMARCC1	DSN1	0.268885
ATAD5	POLE3	0.26877
MLH1	ANLN	0.268118
CENPI	INCENP	0.267493
MCM5	SEPT10	0.267477
MCM5	LOC681913	0.267408
SMARCC1	CNIH4	0.267099
MACROD1	DSN1	0.266994
CENPI	PLP2	0.266897
MAGED1	CDK5RAP2	0.265527
IPO9	ALG8	0.265375
MACROD1	CCDC21	0.265366
MACROD1	NUP205	0.265133
NUP88	AAAS	0.264988
DHRS7B	POLE	0.264434
SEPT10	PLP2	0.26441
CYP2C23	MCM5	0.264376
AAAS	MCM5	0.262637
ALG8	DONSON	0.262405
TMX2	UXS1	0.26222
MACROD1	MAD2L2	0.262051
FADS3	ATAD5	0.261682
CNIH	VKORC1L1	0.261363
CAND1	RBMX	0.261002
NUP205	RGD1563084	0.260884
CENPI	LOC687827	0.26063
DHRS7B	MCM5	0.260627
NFE2L2	NUP88	0.260067
LOC681913	VKORC1L1	0.260017
ALG8	SGOL2	0.259988
RHBDD2	CSE1L	0.259937
MCM5	HSD17B8	0.259425
CNIH4	VKORC1L1	0.259283
LOC687827	TMEM209	0.259141
TMEM209	POLE	0.258845
RHBDD2	LOC681913	0.258698
CYP20A1	VKORC1L1	0.256356
LOC681708	MAD2L2	0.256076
PLP2	INCENP	0.255995
TROAP	RGD1565561	0.255825
MACROD1	NUP85	0.255563
SEPT10	LOC681913	0.255531
ALG8	ARSB	0.255264
MACROD1	INCENP	0.254918
MAGED1	PLP2	0.254708
LOC687827	DSN1	0.254624
SMARCC1	ALG8	0.254528
MACROD1	CDK5RAP2	0.254521
SERPI03K	LOC687827	0.252853
FAM122B	ATAD5	0.252848
CYP20A1	ATAD5	0.252691
ALG8	CNIH	0.252609
ANLN	DHRS7B	0.252448
MCM5	ATAD5	0.252065
POLE	XRN1	0.251971
ANLN	NUP205	0.251969
RGD1565561	DSN1	0.25177
NUP88	LOC687827	0.251655
NUP85	CSE1L	0.251596
MAD2L2	LOC681913	0.251469
RGD1563084	PLP2	0.250879
SMARCC1	TOR1B	0.250769
ARSB	D0JC10	0.250194
TROAP	XRN1	0.250154
MAD2L2	POLE3	0.24997
SMAGP	MAGED1	0.249782
SMPD4	CNTROB	0.249734
MLH1	BRD9	0.24971
RGD1565561	MAGED1	0.249335
DSN1	LOC690035	0.249315
AAAS	INCENP	0.249044
ANLN	LOC680262	0.248434
RHBDD2	NUP205	0.247737
ANLN	CSE1L	0.247576
CDC25B	RHBDD2	0.247181
POLD2	SMARCC1	0.246792
BRD8	POLE	0.246367
RHBDD2	LOC680262	0.246296
AAAS	LOC690035	0.246102
SMARCC1	MAGED1	0.246049
ANLN	LOC690035	0.245814
RGD1560010	CDK5RAP2	0.245763
ANLN	LOC687827	0.24531
SMARCC1	POLE3	0.245261
LOC680262	MAGED1	0.244718
ALG8	DSN1	0.244611
MACROD1	RBMX	0.244575
IPO9	POLE3	0.244461
CYP20A1	POLE	0.244343
PHLDA3	FAM72A	0.243982
TMEM209	TMEM97	0.243214
DONSON	LOC687827	0.242729
MLH1	MACROD1	0.242507
CYBASC3	TMEM209	0.242379
SERPI03K	IPO9	0.242254
LOC687681	POLE	0.241936
NUP88	RHBDD2	0.241656
DONSON	NUP205	0.241556
AAAS	PLP2	0.241431
0DSYN1	CDK5RAP2	0.241394
RHBDD2	RGD1307736	0.241199
ALG8	CDK5RAP2	0.241142
SMARCC1	RBMX	0.240675
TMEM209	CDK5RAP2	0.239734
CYP2C23	MLH1	0.239703
SMARCC1	DHRS7B	0.239378
DSN1	POLE3	0.239019
POLE	LOC690035	0.238842
ANLN	ALG8	0.238736
EED	RBMX	0.238689
CENPI	SMARCC1	0.238419
TMEM209	MAGED1	0.237903
DONSON	NUP85	0.237707
IPO9	SEPT10	0.237605
MAD2L2	SMARCC1	0.2375
ANLN	CYP20A1	0.23742
DHRS7B	LOC687827	0.237364
MACROD1	MAGED1	0.236927
IPO9	TMEM209	0.236867
IPO9	CDK5RAP2	0.236808
LOC680262	FAM72A	0.236701
CYP20A1	CNIH	0.2367
MACROD1	CYP20A1	0.23631
CNPY4	DUT	0.236051
SERPI03K	SMARCC1	0.235912
CENPI	LOC680262	0.235787
SMAGP	POLE3	0.235623
CYP20A1	RGD1307736	0.235525
TMX2	PLP2	0.235099
EED	TOR1B	0.234979
RGD1563084	POLE	0.234108
FADS3	0DSYN1	0.233854
NUP88	DSN1	0.233839
CTCF	DONSON	0.233716
ATAD5	LOC690035	0.233412
NUDT6	CYP20A1	0.233385
RHBDD2	TMEM97	0.233126
POLD2	LOC688393	0.232884
NUP88	ATAD5	0.232754
DHRS7B	ATAD5	0.23274
SERPI03K	RHBDD2	0.232602
LOC680262	RBMX	0.232465
NUP205	SGOL2	0.232401
LOC681913	INCENP	0.23229
ANLN	CDK5RAP2	0.232156
IPO9	ATAD5	0.232075
TAF5	TOR1B	0.231535
DHRS7B	ARSB	0.231532
DSN1	INCENP	0.231473
PNPO	RGD1308114	0.231339
PNPO	TMEM97	0.231151
LOC680262	TMEM209	0.23098
MLH1	TMEM209	0.230856
SGOL2	MAGED1	0.230737
ALG8	XRN1	0.23038
SPCS1	POLE3	0.23032
ANLN	POLD2	0.230285
CYP20A1	SGOL2	0.230005
TMEM97	CDK5RAP2	0.229882
MAD2L2	LOC687827	0.229754
MACROD1	FAM122B	0.229661
CENPI	DHRS7B	0.229583
MCM5	FAM122B	0.229113
MACROD1	ALG8	0.229041
SPCS1	CNIH4	0.228833
LOC680262	INCENP	0.228791
SGOL2	LOC690035	0.228715
MACROD1	RGD1307736	0.22801
CDC25B	MCM5	0.228006
LOC680262	LOC681913	0.227862
AAAS	ATAD5	0.227703
RGD1560010	ATAD5	0.227678
MLH1	CCDC77	0.227588
ANLN	AAAS	0.227444
CENPI	RGD1565561	0.226986
SGOL2	RGD1565561	0.226809
CYBASC3	LOC687827	0.226185
NFE2L2	FAM72A	0.225528
NUP205	D0JC10	0.225301
MACROD1	POLE	0.225187
RHBDD2	LOC688393	0.225137
MACROD1	AAAS	0.224988
NUP88	MACROD1	0.2248
CYP20A1	INCENP	0.224632
SGOL2	TMEM209	0.224378
CYBASC3	ALG8	0.22414
MACROD1	TROAP	0.223625
POLD2	LOC681913	0.223521
IPO9	LOC690035	0.222891
CYP20A1	DSN1	0.222657
ANKFY1	MCM5	0.222195
NFE2L2	CDK5RAP2	0.222133
ANLN	BRD9	0.222071
DHRS7B	CDK5RAP2	0.221962
MLH1	LOC680262	0.221887
SGOL2	RGD1563084	0.221513
INCENP	CDK5RAP2	0.221251
MAGED1	LOC681913	0.221021
ARSB	CYP20A1	0.220731
ARSB	MAGED1	0.220726
RGD1563084	SFPQ	0.220651
NUP205	MAGED1	0.220368
LOC688393	SMARCC1	0.22024
AAAS	MAGED1	0.220127
CYP20A1	CNIH4	0.219758
RHBDD2	LOC687827	0.219757
TMX2	NUP205	0.219723
CYP2C23	CCDC77	0.219617
DONSON	SGOL2	0.219029
TAF5	ATAD5	0.21892
LOC680262	DSN1	0.218852
LENG4	TMEM97	0.218731
RHBDD2	SMARCC1	0.218635
MACROD1	ATAD5	0.218428
CYBASC3	MAGED1	0.217344
MCM5	LOC690035	0.217325
ANLN	ANKFY1	0.217169
PLP2	TMEM97	0.217068
ANLN	CNTROB	0.217029
LOC688393	DSN1	0.217001
CYP2C23	RDM1	0.216946
SERPI03K	NUP88	0.216936
TAF5	MAGED1	0.216348
SMARCC1	TROAP	0.21622
CENPI	DONSON	0.216042
CYP20A1	NUP85	0.215969
RGD1307736	LOC681913	0.215747
RHBDD2	PLP2	0.215672
LOC687827	TOR1B	0.2156
MAGED1	POLE	0.215436
DHRS7B	TROAP	0.215409
LOC681708	POLE3	0.215407
ANLN	MAGED1	0.215385
RGD1565561	ATAD5	0.214851
SGOL2	XRN1	0.214589
LOC681708	TMEM97	0.214492
ANLN	TMEM97	0.214172
FAM122B	TMEM209	0.214015
NUP88	CSE1L	0.213988
CYBASC3	TMEM97	0.213893
LOC688393	NUP205	0.213842
LOC688393	POLE3	0.213744
ANLN	DSN1	0.21357
IPO9	XRN1	0.213424
MAGED1	CHTF18	0.213288
MCM5	RGD1307736	0.213103
UXS1	RGD1563084	0.213092
SERPI03K	MLH1	0.21304
SMARCC1	LOC680262	0.21301
RGD1565561	TMEM209	0.212772
SMARCC1	RGD1307736	0.212553
RGD1308114	TMEM97	0.212515
SEPT10	HSD17B8	0.212186
PHLDA3	AAAS	0.211904
IPO9	DHRS7B	0.211853
LOC688393	PLP2	0.211844
TROAP	CYP20A1	0.211839
NUP88	RGD1560010	0.211631
DHRS7B	TAF5	0.211366
LOC687827	PLP2	0.210912
NUP160	POLE3	0.210439
CCDC21	SMPD4	0.210227
AAAS	TMEM209	0.210105
POLD2	FAM72A	0.210032
SGOL2	INCENP	0.209735
CENPI	TMEM97	0.209607
MACROD1	BRD9	0.209499
TMEM209	NUP85	0.209487
CNIH4	POLE3	0.209266
ANLN	NUP85	0.209186
SGOL2	NUP85	0.209052
PLP2	D0JC10	0.20856
CYP2C23	LOC687827	0.208509
RGD1307736	POLE3	0.20815
TROAP	TMEM209	0.20792
NSUN6	ATAD5	0.207822
POLD2	TMEM97	0.207815
NUP88	SEPT10	0.207811
IPO9	DONSON	0.207391
BRD9	RDM1	0.207355
SMPD4	DUT	0.207087
CHTF18	LOC690035	0.206796
POLD2	CSE1L	0.206418
MACROD1	SEPT10	0.206367
NUP88	FAM122B	0.206144
TROAP	NUP85	0.206126
ANLN	HSD17B8	0.206085
DHRS7B	DSN1	0.20593
CYP20A1	TMEM209	0.205438
TMX2	D0JC10	0.205422
NFE2L2	0DSYN1	0.205076
CNTROB	POLE	0.205034
NUDT6	LOC687827	0.204633
ANKFY1	LOC680262	0.204574
PCSK7	LOC687827	0.204453
DONSON	CYP20A1	0.204261
PLP2	XRN1	0.203474
TAF5	MCM5	0.203231
CENPI	LOC688393	0.203158
NUDT6	MAGED1	0.202845
TROAP	INCENP	0.202704
PNPO	CDK5RAP2	0.202544
MACROD1	CCDC77	0.202036
XRN1	LOC690035	0.201917
LOC681708	LOC681913	0.201629
SMARCC1	POLE	0.201469
NUP85	ATAD5	0.201392
NUDT6	LOC681913	0.201302
0DSYN1	LOC690035	0.200931
TROAP	CDK5RAP2	0.200859
UXS1	VKORC1L1	0.200844
RHBDD2	MACROD1	0.200794
LOC680262	LOC687827	0.200695
LOC681708	RGD1307736	0.200559
NFE2L2	CSE1L	0.200402
TROAP	NUP205	0.19996
POLE	RBMX	0.19978
LOC688393	MAGED1	0.199386
TMEM209	ATAD5	0.199199
MACROD1	CNPY4	0.199124
MLH1	CDK5RAP2	0.19901
IPO11	ATAD5	0.198932
LOC682709	IPO11	0.198842
ANLN	RBMX	0.198678
DHRS7B	TMEM209	0.198582
POLD2	CYP20A1	0.198514
0DSYN1	MAGED1	0.198255
ALG8	VKORC1L1	0.198212
NFE2L2	LOC690035	0.197973
ANKFY1	AHCTF1	0.197952
LOC688393	AAAS	0.197937
IPO9	RBMX	0.197812
CCDC21	TMEM209	0.197529
CENPI	NUP205	0.197035
PHLDA3	NUP85	0.196947
POLD2	DSN1	0.196826
CNPY4	LOC687827	0.196774
PRAF2	POLE3	0.196468
PCSK7	RBMX	0.196069
LOC688393	CDK5RAP2	0.195919
LOC688393	ATAD5	0.195793
NUDT6	POLE3	0.195334
0DSYN1	RGD1565561	0.195107
TROAP	RBMX	0.195065
ALG8	LOC690035	0.194826
ANKFY1	TMEM209	0.194772
MAGED1	CSE1L	0.194706
SERPI03K	CSE1L	0.194438
SERPI03K	NUP205	0.193796
MACROD1	CYBASC3	0.193675
NUP88	MLH1	0.193672
PLP2	RBMX	0.193534
LOC687827	POLE	0.193422
MACROD1	SGOL2	0.193237
DSN1	POLE	0.193033
LOC687681	RGD1565561	0.192938
DONSON	RBMX	0.192826
LOC687827	MAGED1	0.192436
MCM5	BRD9	0.192339
CYP2C23	TMEM97	0.191778
CYP2C23	ANKFY1	0.191765
TMEM209	CSE1L	0.191445
CYP20A1	RGD1565561	0.191206
LOC688393	INCENP	0.191177
NUP205	LOC687827	0.190997
TAF5	LOC687827	0.190732
LOC690035	INCENP	0.19068
SMARCC1	RGD1308114	0.190602
RHBDD2	PQLC3	0.190387
DHRS7B	CNIH	0.189816
PNPO	LOC687827	0.189729
ALG8	RGD1307736	0.189722
MCM5	CNTROB	0.189709
CNIH	TMEM97	0.189677
RHBDD2	MAGED1	0.18905
FAM72A	ATAD5	0.189034
DHRS7B	0DSYN1	0.188881
AAAS	CSE1L	0.188549
LENG4	ARSB	0.188327
DHRS7B	DONSON	0.188017
PNPO	MAGED1	0.188011
TROAP	DSN1	0.187833
CENPI	TMEM209	0.187798
NUDT6	IPO9	0.18735
MACROD1	DONSON	0.187274
LOC687681	SGOL2	0.186966
CCDC21	POLE	0.186896
POLD2	POLE3	0.186861
SPCS1	CYP20A1	0.186749
HSD17B8	PLP2	0.18652
CYP2C23	TMX2	0.186321
CTCF	TMEM209	0.186105
RGD1307736	CNIH	0.185961
NUP205	HSD17B8	0.185637
LOC681913	CNIH4	0.185107
SPCS1	VKORC1L1	0.185067
XRN1	RBMX	0.18477
PNPO	POLRMT	0.184521
MACROD1	CNTROB	0.184405
TROAP	ATAD5	0.184383
CENPI	CYP20A1	0.184
RGD1563084	RBMX	0.183906
DHRS7B	XRN1	0.18353
LOC680262	TROAP	0.183437
SERPI03K	D0JC10	0.18317
CYP20A1	CDK5RAP2	0.183091
MACROD1	TOR1B	0.18276
VKORC1L1	POLE3	0.182253
NUP88	LOC681913	0.18221
SERPI03K	INCENP	0.181984
SMARCC1	CDK5RAP2	0.181854
TMX2	MCM5	0.181698
POLD2	MAGED1	0.181621
NUP88	RGD1307736	0.181548
RDM1	CCDC77	0.181425
LOC681708	SMARCC1	0.18128
ANLN	RGD1565561	0.181244
SERPI03K	CYP20A1	0.181046
ALG8	TOR1B	0.180988
SEPT10	TMEM97	0.180556
NUDT6	SMARCC1	0.18038
PCSK7	ALG8	0.180348
AAAS	SGOL2	0.180118
LOC687827	NUP85	0.179981
FAM72A	CDK5RAP2	0.179948
SERPI03K	HSD17B8	0.179927
PNPO	ANLN	0.179676
POLD2	POLE	0.179506
TOR1B	LOC681913	0.179373
MLH1	TMEM97	0.179272
AAAS	LOC687827	0.178945
NUP205	TMEM97	0.178906
NUDT6	TMEM97	0.178806
LOC680262	POLE3	0.178745
IPO11	RGD1560010	0.178691
FADS3	LEPROTL1	0.178429
PHLDA3	0DSYN1	0.178265
LOC681913	D0JC10	0.178179
DHRS7B	SGOL2	0.178089
AAAS	POLE3	0.178072
LOC690035	CDK5RAP2	0.177936
SEPT10	MAGED1	0.177912
NUDT6	RGD1308114	0.177879
TAF5	CNIH4	0.177384
TMEM209	LOC690035	0.177228
FADS3	RGD1565561	0.177123
MAD2L2	LOC680262	0.177052
CDK5RAP2	CSE1L	0.176651
POLD2	SGOL2	0.17654
NUP205	CNIH4	0.176433
TMEM209	PLP2	0.17639
BRD9	TMEM209	0.176221
RGD1565561	TMEM97	0.17602
PNPO	INCENP	0.175868
NUDT6	ATAD5	0.175574
CYBASC3	ANKFY1	0.175567
POLE3	RGD1305457	0.175551
LOC687827	INCENP	0.175182
CNPY4	SMARCC1	0.174433
MAD2L2	TMEM97	0.174424
CYBASC3	XRN1	0.174399
UXS1	NUP205	0.174147
NUP88	CENPI	0.174113
EED	SFPQ	0.173642
FADS3	RGD1305457	0.172976
NUP88	CCDC77	0.172798
CNPY4	RBMX	0.172687
DHRS7B	INCENP	0.172666
NUP88	IPO11	0.172212
NUP85	POLE3	0.171873
PNPO	ALG8	0.171567
NUP85	CDK5RAP2	0.171513
DONSON	DSN1	0.17121
CYP2C23	TMEM209	0.171112
MCM5	RGD1308114	0.17105
IPO9	D0JC10	0.171033
POLD2	LOC687827	0.170878
SMARCC1	VKORC1L1	0.170874
CENPI	POLD2	0.170674
MLH1	PLP2	0.17066
TROAP	RGD1563084	0.170488
HSD17B8	CSE1L	0.170343
CYBASC3	DHRS7B	0.170216
SERPI03K	ANLN	0.169879
NUP88	LOC688393	0.169726
DONSON	DUT	0.169696
POLE	INCENP	0.169566
CENPI	RBMX	0.169561
NFE2L2	LEPROTL1	0.169389
IPO9	MAD2L2	0.169273
ATAD5	INCENP	0.169215
D0JC10	TMEM97	0.16914
LOC687827	POLE3	0.169042
NUP88	TMEM97	0.168915
IPO9	RGD1307736	0.168877
CCDC21	CNPY4	0.168801
LEPROTL1	DSN1	0.168613
RHBDD2	RBMX	0.16853
NUP88	PLP2	0.168412
BRD8	RGD1565561	0.168398
LOC687827	RGD1565561	0.168312
LOC680262	LOC690035	0.168273
CNPY4	ALG8	0.168008
CYP20A1	RBMX	0.167684
MLH1	FAM122B	0.167598
MACROD1	LOC690035	0.167541
CENPI	PNPO	0.167483
BRD8	LOC690035	0.167423
SMARCC1	AAAS	0.16739
POLD2	PITRM1	0.167205
MCM5	RGD1565561	0.167117
NUP88	MAGED1	0.166868
FADS3	CHTF18	0.166858
IPO9	TAF5	0.166837
SEPT10	CDK5RAP2	0.166831
LOC680262	PQLC3	0.166725
RHBDD2	CYP20A1	0.166643
IPO9	HNRNPL	0.16653
NUDT6	PLP2	0.166528
MLH1	IPO9	0.166457
NFE2L2	ATAD5	0.166446
BRD9	CCDC77	0.166243
DHRS7B	PLP2	0.16613
NUP88	BLMH	0.166104
IPO9	RGD1565561	0.165835
NUP88	CYBASC3	0.165628
RHBDD2	HSD17B8	0.165568
BLMH	CDK5RAP2	0.165513
MACROD1	ANKFY1	0.165441
ATAD5	MLF1IP	0.165422
TAF5	TMEM97	0.16521
CYP2C23	PLP2	0.165042
VKORC1L1	TMEM97	0.16502
LOC680262	XRN1	0.164821
PHLDA3	ATAD5	0.164758
CYBASC3	FAM122B	0.164697
POLRMT	RGD1308114	0.164591
NUP88	RABGAP1L	0.164426
FADS3	ALG8	0.164376
PCSK7	LOC681913	0.164323
ANLN	FAM122B	0.164294
MACROD1	PITRM1	0.164143
PNPO	LOC690035	0.164085
CYP20A1	SEPT10	0.163837
DSN1	CHAF1B	0.163791
MLH1	POLD2	0.163611
NUP88	INCENP	0.163469
NUP88	ANLN	0.163192
FAM72A	POLE3	0.162942
MACROD1	DUT	0.162854
LOC682709	FAM72A	0.162822
NFE2L2	LOC682709	0.162693
ARSB	NUP205	0.162572
ALG8	LOC681913	0.162563
PCSK7	MACROD1	0.162552
LEPROTL1	DONSON	0.162536
NUDT6	CDK5RAP2	0.162522
MACROD1	DHRS7B	0.162013
BLMH	ATAD5	0.161986
FAM72A	NUP85	0.161819
ANLN	RGD1563084	0.161481
LOC687827	SEPT10	0.161452
NFE2L2	IPO9	0.161101
NUP88	POLE3	0.160536
CNTROB	NUP85	0.160432
PNPO	DHRS7B	0.160264
LOC687681	XRN1	0.160184
BRD8	TROAP	0.160175
LOC688393	CSE1L	0.160153
MAGED1	NUP85	0.160101
IPO9	RGD1563084	0.159807
NUDT6	FAM122B	0.159731
ARSB	UXS1	0.159721
0DSYN1	TMEM209	0.159696
FAM122B	CYP20A1	0.159689
ARSB	VKORC1L1	0.15968
LEPROTL1	HNRNPL	0.159648
TAF5	RGD1565561	0.159351
NUP88	TMEM209	0.159118
MAD2L2	NUP85	0.159021
IPO9	HSD17B8	0.158908
FADS3	MAGED1	0.15889
DONSON	TROAP	0.158842
LEPROTL1	0DSYN1	0.158826
FAM122B	NSUN6	0.15865
ATAD5	RGD1305457	0.158479
TMX2	RBMX	0.158419
HSD17B8	LOC681913	0.158281
RGD1560010	DSN1	0.157981
SGOL2	CNTROB	0.157798
TMX2	POLE	0.157721
ANLN	SMARCC1	0.157615
TROAP	FAM122B	0.157472
SEPT10	PQLC3	0.157427
LEPROTL1	ALG8	0.157426
IPO11	RGD1307736	0.157345
PHLDA3	LOC690035	0.157335
NUP85	RBMX	0.157298
LOC687827	CNIH	0.157238
RHBDD2	LOC681708	0.157149
DONSON	PLP2	0.15709
SEPT10	RBMX	0.157023
CYBASC3	ANLN	0.156894
PNPO	XRN1	0.156794
TAF5	XRN1	0.156718
NUP205	PITRM1	0.15669
NUP88	SMARCC1	0.156621
POLE3	CDK5RAP2	0.15661
CYP20A1	CSE1L	0.156463
CYBASC3	CDK5RAP2	0.156238
BRD8	XRN1	0.156117
MACROD1	D0JC10	0.156043
XRN1	INCENP	0.155943
MCM5	TOR1B	0.155734
MLH1	XRN1	0.155715
BRD8	CCDC21	0.155684
CENPI	RGD1307736	0.15546
AAAS	TROAP	0.155408
CYBASC3	LOC690035	0.154916
MLH1	LOC687827	0.154761
FADS3	TMEM97	0.154669
PNPO	MCM5	0.154493
LOC680262	CYP20A1	0.154476
CDC25B	CDK5RAP2	0.154346
RHBDD2	POLE3	0.154321
TOR1B	DUT	0.154225
ALG8	FAM122B	0.154212
NUP205	INCENP	0.154084
FADS3	TMEM209	0.153988
LEPROTL1	POLE	0.153798
CNTROB	LOC690035	0.153793
TMX2	SMARCC1	0.153667
LENG4	DHRS7B	0.153579
FAM122B	DSN1	0.153526
TAF5	LOC690035	0.153451
CENPI	RHBDD2	0.153003
CYP20A1	D0JC10	0.152909
CHTF18	CDK5RAP2	0.152821
SERPI03K	MAGED1	0.152595
NUP88	POLD2	0.152477
DHRS7B	LOC681913	0.15247
CENPI	CNTROB	0.152416
POLE	TMEM97	0.152302
CAND1	MCM5	0.151225
LENG4	MAGED1	0.151193
RBMX	CDK5RAP2	0.151049
TOR1B	NUP85	0.150997
CCDC21	ANLN	0.150905
BRD8	ANLN	0.150804
CENPI	0DSYN1	0.150745
0DSYN1	TMEM97	0.150716
SMARCC1	RGD1565561	0.150715
ANKFY1	CCDC77	0.150466
MLH1	LOC690035	0.150356
MLH1	TROAP	0.150342
PNPO	MACROD1	0.150136
SMARCC1	INCENP	0.150131
SMPD4	TMEM209	0.150116
TMEM97	CSE1L	0.150048
RGD1307736	MAGED1	0.149964
SGOL2	LOC687827	0.149935
RGD1307736	0DSYN1	0.14988
LOC688393	LOC681913	0.149808
NUP88	RGD1308114	0.149703
BRD8	CNTROB	0.149676
CHTF18	RABGAP1L	0.149672
AAAS	TMEM97	0.149658
CYBASC3	RBMX	0.149583
FAM122B	LOC690035	0.14952
NUP205	TOR1B	0.149475
CENPI	TAF5	0.149391
DONSON	TMEM97	0.149175
NUP88	NUP85	0.149
TROAP	TMEM97	0.14894
MACROD1	NSUN6	0.148805
HNRNPL	CSE1L	0.148747
MLH1	MAGED1	0.148647
RGD1560010	LOC687827	0.148576
NUP88	NUDT6	0.148432
DSN1	PLP2	0.148421
CENPI	FAM122B	0.148403
TMX2	ARSB	0.148213
MAD2L2	TOR1B	0.14792
ANLN	LOC687681	0.147778
CYP2C23	SMARCC1	0.147692
PLP2	LOC690035	0.147629
NUP88	IPO9	0.147562
MACROD1	RGD1565561	0.14752
TROAP	LOC687827	0.147405
DONSON	RGD1565561	0.147281
RGD1307736	RGD1560010	0.147053
ARSB	POLE	0.146928
LOC682709	AAAS	0.146793
CENPI	LOC681913	0.14676
TAF5	DSN1	0.146752
AAAS	FAM122B	0.146745
LOC680262	ATAD5	0.14674
NFE2L2	IFITM3	0.146705
IPO9	FAM122B	0.146549
MCM5	PQLC3	0.146496
DHRS7B	VKORC1L1	0.146372
POLD2	SEPT10	0.146314
MLH1	DHRS7B	0.146293
SGOL2	DSN1	0.146109
L3MBTL2	RBMX	0.145963
CNIH4	TMEM97	0.145882
LOC687681	TROAP	0.145833
SEPT10	TMEM209	0.145804
MGC95152	RBMX	0.145724
SERPI03K	CCDC77	0.145627
MAD2L2	ATAD5	0.145609
CYP2C23	DHRS7B	0.145478
ARSB	SGOL2	0.145424
CENPI	CSE1L	0.145085
BLMH	RGD1307736	0.145042
MACROD1	CSE1L	0.144998
CAND1	CSE1L	0.144926
NUP205	TMEM209	0.144801
LOC681913	ATAD5	0.144794
MCM5	RGD1563084	0.144699
LEPROTL1	TMEM209	0.144547
FAM122B	MAGED1	0.144358
ANLN	AHCTF1	0.144311
CENPI	LEPROTL1	0.144232
CYP20A1	RGD1308114	0.14422
TAF5	CDK5RAP2	0.144182
NUDT6	MCM5	0.144078
IPO9	CNIH	0.144012
ALG8	NUP205	0.143905
ARSB	MCM5	0.143765
SPCS1	RGD1305457	0.14363
TMEM209	RBMX	0.143502
PHLDA3	LOC680262	0.143489
RHBDD2	NUP85	0.143431
ANLN	D0JC10	0.143335
CAND1	EED	0.142944
NFE2L2	MCM5	0.142926
CCDC21	CCDC77	0.142661
LOC681913	NUP85	0.14249
RGD1311640	LOC690035	0.142205
AAAS	0DSYN1	0.142031
MLH1	RDM1	0.141945
FADS3	IFITM3	0.14192
BRD8	TMEM209	0.141705
NUP160	DSN1	0.141691
ANKFY1	SEPT10	0.141493
SPCS1	CNIH	0.141486
SERPI03K	PQLC3	0.141403
LOC687681	ALG8	0.141397
PITRM1	NUP85	0.141257
MLH1	CSE1L	0.141157
SERPI03K	ANKFY1	0.141129
CCDC21	POLD2	0.141077
LOC681913	CDK5RAP2	0.141036
NFE2L2	CENPI	0.140943
MACROD1	POLE3	0.140928
PHLDA3	IFITM3	0.140565
CYP2C23	D0JC10	0.140443
TMEM209	XRN1	0.140327
CDC25B	RBMX	0.14028
NFE2L2	NUP85	0.140217
CNIH4	ATAD5	0.140188
DONSON	CSE1L	0.140074
CHAF1B	ATAD5	0.139929
RGD1308114	PLP2	0.139838
TMX2	LOC681913	0.139697
SMARCC1	FAM122B	0.139693
NUP160	NUP85	0.139692
POLD2	TROAP	0.139631
LOC681708	NUP205	0.139575
ALG8	CHTF18	0.139515
MCM5	DUT	0.139415
CYP2C23	CCDC21	0.139279
CAND1	RGD1563084	0.139204
AAAS	CYP20A1	0.139138
ALG8	0DSYN1	0.139114
SERPI03K	CDK5RAP2	0.139058
CYP2C23	CNTROB	0.138996
RGD1563084	LOC681913	0.138993
LOC687827	PQLC3	0.138935
LEPROTL1	MAGED1	0.138777
NSUN6	FAM72A	0.138704
CYP2C23	ALG8	0.138467
POLD2	MAD2L2	0.138331
ANLN	SEPT10	0.138296
MCM5	CCDC77	0.13825
CYBASC3	TROAP	0.138247
NUP85	INCENP	0.138206
RHBDD2	ATAD5	0.138171
TMX2	IPO9	0.138059
RHBDD2	MAD2L2	0.137947
LOC680262	FAM122B	0.137904
NUP88	XRN1	0.137502
TOR1B	CNIH4	0.137483
BRD8	SGOL2	0.137382
LOC680262	TMEM97	0.137317
TROAP	CSE1L	0.137257
CCDC21	TOR1B	0.13714
MACROD1	PQLC3	0.137132
LOC688393	RGD1307736	0.137081
CYP2C23	POLD2	0.13705
AAAS	NSUN6	0.136963
ARSB	RGD1563084	0.136897
SMPD4	MCM5	0.136873
MACROD1	RGD1308114	0.136704
RGD1308114	RBMX	0.136657
RGD1308114	ATAD5	0.136269
BRD9	TMEM97	0.136024
RHBDD2	DHRS7B	0.135983
CCDC21	MCM5	0.135935
CYBASC3	MCM5	0.135854
MLH1	CYBASC3	0.135825
MLH1	INCENP	0.135724
IPO9	RGD1308114	0.135663
SMARCC1	SGOL2	0.135635
LOC687827	LOC690035	0.135635
CCDC21	NUP85	0.135554
TOR1B	CNTROB	0.135511
DONSON	CDK5RAP2	0.135439
CYP2C23	TROAP	0.1352
TROAP	CNTROB	0.135199
RGD1307736	INCENP	0.135175
RGD1565561	XRN1	0.135167
MLH1	SEPT10	0.135109
SMARCC1	LOC690035	0.135088
RGD1307736	RGD1308114	0.134963
UXS1	CYP20A1	0.134959
CTCF	RBMX	0.134901
SPCS1	LOC681708	0.134707
MAGED1	CNIH4	0.134667
CENPI	MLH1	0.13465
NUP205	VKORC1L1	0.134526
FAM122B	RGD1565561	0.134476
BRD8	RBMX	0.13447
ANKFY1	RBMX	0.134461
NUP88	PNPO	0.134393
POLD2	TMEM209	0.13432
BRD8	ALG8	0.134311
POLD2	BRD9	0.134228
NUP88	ANKFY1	0.134038
PHLDA3	MAGED1	0.133998
LOC687681	LOC690035	0.133772
DONSON	CNIH	0.133643
PQLC3	CCDC77	0.133619
ANKFY1	CSE1L	0.133546
POLD2	CNTROB	0.133538
TAF5	LOC681913	0.133493
SMPD4	NUP85	0.133404
MAGED1	VKORC1L1	0.133281
DHRS7B	LOC690035	0.133044
ANKFY1	PLP2	0.133037
SMARCC1	DONSON	0.132882
IPO9	BRD9	0.13286
RHBDD2	INCENP	0.132756
CYBASC3	LOC681913	0.132664
TMX2	DHRS7B	0.132583
LOC687827	MGC95152	0.132508
NFE2L2	ANLN	0.132496
SMARCC1	TMEM209	0.132338
POLD2	LOC690035	0.132331
RHBDD2	ANLN	0.132321
SERPI03K	BRD9	0.132297
MLH1	RHBDD2	0.132079
RGD1307736	TMEM209	0.131957
TAF5	TMEM209	0.131942
CYP2C23	POLE	0.131789
RGD1565561	CDK5RAP2	0.131776
CCDC21	BRD9	0.131624
TAF5	NUP85	0.131568
SPCS1	NUP160	0.131431
FAT1	TMEM209	0.131395
SGOL2	TMEM97	0.131137
CNTROB	TMEM209	0.131096
CNTROB	CCDC77	0.131073
MACROD1	HSD17B8	0.131017
RGD1308114	POLE3	0.130985
DSN1	LOC681913	0.130914
DSN1	NSUN6	0.130901
NFE2L2	CHTF18	0.130893
NUP88	RBMX	0.130848
NUDT6	TAF5	0.130839
MACROD1	SMPD4	0.130798
RGD1308114	VKORC1L1	0.130789
ANLN	LOC681913	0.130726
FAT1	MAGED1	0.130532
RGD1307736	MLF1IP	0.13052
NUP205	POLE3	0.130498
TAF5	NUP205	0.130476
ANLN	ATAD5	0.130122
NUP205	XRN1	0.129862
NUDT6	MACROD1	0.129818
IPO9	CYBASC3	0.129706
FAT1	IPO9	0.12959
LOC681708	SEPT10	0.12959
DHRS7B	RGD1308114	0.129578
FADS3	DHRS7B	0.129414
NUP160	FAM72A	0.129263
TMEM209	RDM1	0.129092
LOC687827	VKORC1L1	0.12886
UXS1	PLP2	0.128842
SERPI03K	RGD1307736	0.128528
FAM72A	CSE1L	0.128409
DUT	RBMX	0.128258
NUP88	TAF5	0.128098
LOC680262	TAF5	0.128002
TAF5	CYP20A1	0.127948
PCSK7	CTCF	0.127871
RHBDD2	ALG8	0.127798
POLE	ATAD5	0.127682
FAM122B	TMEM97	0.127662
XRN1	TMEM97	0.127584
RGD1563084	XRN1	0.127333
SERPI03K	AAAS	0.127223
FADS3	POLE	0.127156
POLE	AHCTF1	0.127126
CAND1	PLP2	0.127087
ANLN	RDM1	0.127046
CYP2C23	LOC681913	0.126883
DHRS7B	RBMX	0.126836
MACROD1	FAM72A	0.126694
ARSB	LOC687827	0.126518
TROAP	AHCTF1	0.126496
CYP2C23	IPO9	0.126477
SMARCC1	UXS1	0.126472
TAF5	FAM122B	0.126465
RECQL4	DUT	0.12645
MLH1	PNPO	0.126265
RGD1308114	MAGED1	0.12623
LOC687827	DUT	0.125998
CENPI	HNRNPL	0.125975
RGD1560010	NUP85	0.125885
DSN1	RECQL4	0.12584
TAF5	PLP2	0.125686
CNPY4	TAF5	0.125525
BRD9	PLP2	0.125503
MAD2L2	NUP205	0.125293
MACROD1	TAF5	0.125279
RHBDD2	ARSB	0.12521
LOC687827	FAM72A	0.125208
AHCTF1	RBMX	0.125142
ARSB	LOC681913	0.125043
FAM72A	INCENP	0.125027
TROAP	LOC681913	0.125025
RHBDD2	POLD2	0.124778
0DSYN1	FAM72A	0.12474
CAND1	DONSON	0.124468
RGD1307736	FAM72A	0.124458
PLP2	POLE3	0.124395
RGD1308114	INCENP	0.124326
PNPO	PQLC3	0.124296
RGD1308114	CDK5RAP2	0.124268
DHRS7B	FAM122B	0.124257
SGOL2	CSE1L	0.124038
SPCS1	PITRM1	0.123983
FADS3	POLE3	0.12388
IPO9	ANKFY1	0.123273
TAF5	RGD1308114	0.123268
TAF5	POLE	0.123228
IPO9	VKORC1L1	0.123169
RGD1560010	FAM72A	0.123121
MACROD1	PHLDA3	0.123079
MAD2L2	PQLC3	0.123032
SERPI03K	FAM72A	0.122637
LOC682709	0DSYN1	0.122613
CHTF18	POLE3	0.122596
SERPI03K	LOC681708	0.122339
SERPI03K	PITRM1	0.122299
LOC680262	SGOL2	0.122147
AAAS	POLE	0.122097
LOC680262	DONSON	0.122065
PLP2	CDK5RAP2	0.122026
BRD8	RGD1563084	0.122016
CDC25B	RGD1307736	0.121985
LOC688393	TAF5	0.121921
NFE2L2	INCENP	0.121792
MAD2L2	RGD1308114	0.12168
LOC682709	PHLDA3	0.12156
FAT1	TMEM97	0.121546
NUDT6	INCENP	0.1214
PNPO	ATAD5	0.121356
FAT1	SGOL2	0.121344
LOC687827	XRN1	0.121341
XRN1	CDK5RAP2	0.121331
IPO11	0DSYN1	0.121216
BLMH	DSN1	0.121164
MCM5	AHCTF1	0.121018
LOC687681	RGD1563084	0.121018
MCM5	D0JC10	0.120906
MAGED1	AHCTF1	0.1209
MAD2L2	MCM5	0.120806
UXS1	POLE	0.120727
CYP2C23	RBMX	0.120684
NUP160	ATAD5	0.12053
PNPO	TROAP	0.120498
MLH1	AAAS	0.120167
CYP20A1	TOR1B	0.120064
CENPI	NUDT6	0.120048
FAM122B	PLP2	0.120038
NSUN6	CDK5RAP2	0.119817
LOC682709	SMAGP	0.119737
MLF1IP	POLE3	0.119701
LOC680262	HSD17B8	0.119628
LOC681708	CYP20A1	0.119502
LOC680262	BRD9	0.119359
AAAS	SEPT10	0.119355
MLH1	DSN1	0.11928
MAD2L2	CYP20A1	0.119215
MAGED1	RBMX	0.119212
MAGED1	CNIH	0.11916
MAD2L2	RBMX	0.119102
CDC25B	LOC687827	0.118912
NUDT6	CNIH4	0.118846
CYBASC3	CYP20A1	0.118814
BLMH	0DSYN1	0.118752
ALG8	INCENP	0.118711
DONSON	RGD1307736	0.118707
NFE2L2	XRN1	0.118609
ANLN	LOC688393	0.118594
RGD1565561	CHTF18	0.118565
CNTROB	PLP2	0.118525
CAND1	CYP20A1	0.11833
RHBDD2	TAF5	0.118277
LOC687827	CCDC77	0.118175
MAD2L2	CNIH4	0.118126
CNPY4	LOC681913	0.117901
CYBASC3	ATAD5	0.117859
FAT1	ALG8	0.11781
MCM5	FAM72A	0.117743
CNIH	POLE	0.117699
NFE2L2	POLE3	0.11769
ANLN	HNRNPL	0.117668
SMARCC1	SEPT10	0.117644
INCENP	CSE1L	0.117599
SERPI03K	MAD2L2	0.117118
MAD2L2	RGD1305457	0.11708
ATAD5	RBMX	0.116991
MAD2L2	TAF5	0.116984
TAF5	TROAP	0.116841
MLH1	CNTROB	0.116785
PNPO	0DSYN1	0.116737
CCDC21	PLP2	0.116721
LOC687827	NSUN6	0.116614
RHBDD2	AAAS	0.116592
NUDT6	LOC680262	0.116501
RHBDD2	FAM122B	0.116457
PHLDA3	NUP160	0.116419
FAM122B	RDM1	0.116414
NSUN6	CCDC77	0.116407
CENPI	BRD9	0.116126
IPO9	CNIH4	0.11605
CYP20A1	LOC690035	0.116036
PHLDA3	RGD1565561	0.115921
UXS1	CNIH4	0.115866
FAM122B	0DSYN1	0.115806
ALG8	NUP85	0.115762
CYP2C23	SGOL2	0.115732
FAT1	POLE	0.115531
CENPI	HSD17B8	0.11549
CYP20A1	XRN1	0.115446
BRD9	CNTROB	0.115408
ANLN	ARSB	0.115401
ALG8	DUT	0.115387
ALG8	PLP2	0.115266
NFE2L2	TMEM97	0.115235
CTCF	POLE	0.115183
FADS3	NUP85	0.115176
RGD1565561	RDM1	0.11507
SPCS1	SMARCC1	0.115003
LOC688393	TMEM97	0.114935
CCDC21	DONSON	0.114924
LOC688393	CYP20A1	0.114868
RHBDD2	DSN1	0.114851
DHRS7B	CHAF1B	0.114598
LOC681708	LOC687827	0.114551
MACROD1	LOC688393	0.114532
CENPI	CHTF18	0.114499
MACROD1	XRN1	0.114464
NSUN6	LOC690035	0.114459
HSD17B8	TMEM97	0.114449
0DSYN1	CHAF1B	0.114395
CNPY4	MAD2L2	0.114379
CENPI	LOC687681	0.114356
SERPI03K	CENPI	0.114161
CYBASC3	SEPT10	0.114146
PNPO	IPO9	0.11414
MCM5	HNRNPL	0.114103
LOC681708	MAGED1	0.114095
POLD2	D0JC10	0.114056
CAND1	RHBDD2	0.114036
NUDT6	RGD1307736	0.113937
FAM122B	POLE	0.113913
CYP2C23	SEPT10	0.113853
AAAS	NUP205	0.113799
CYP2C23	HSD17B8	0.113793
IPO11	DSN1	0.113788
NUP205	DSN1	0.113778
CYBASC3	TAF5	0.11376
SPCS1	MAD2L2	0.113611
AAAS	CHAF1B	0.113566
L3MBTL2	MCM5	0.113537
LOC680262	POLE	0.113455
IPO9	LOC681708	0.113347
PNPO	CCDC77	0.113296
SPCS1	TMEM97	0.11327
SGOL2	HNRNPL	0.113248
TMX2	ANLN	0.113216
LOC688393	TROAP	0.113102
LEPROTL1	CHTF18	0.113016
NFE2L2	MACROD1	0.11296
CDC25B	PQLC3	0.112882
ANKFY1	MAGED1	0.112852
LOC690035	TMEM97	0.11278
MACROD1	RGD1311640	0.112648
CNIH	POLE3	0.11263
SERPI03K	FAM122B	0.112589
TOR1B	ATAD5	0.112444
TMX2	TAF5	0.112423
BRD9	POLE	0.11237
CYP2C23	BRD8	0.11227
TMX2	MACROD1	0.112266
RGD1565561	RBMX	0.112247
MAD2L2	MAGED1	0.112233
SMAGP	AAAS	0.112222
PITRM1	PLP2	0.112105
MAD2L2	RGD1307736	0.112092
PCSK7	RGD1307736	0.111974
POLD2	PHLDA3	0.11187
SERPI03K	DSN1	0.111829
HSD17B8	CDK5RAP2	0.111769
IPO9	FAM72A	0.111754
MCM5	SFPQ	0.111612
CENPI	RGD1308114	0.111611
RGD1307736	PQLC3	0.111594
ALG8	AHCTF1	0.111563
NUDT6	RHBDD2	0.111515
SFPQ	PLP2	0.111482
CTCF	MACROD1	0.111435
NUP88	CYP20A1	0.111393
CAND1	IPO9	0.111262
EXOC4	XRN1	0.11119
SMARCC1	CNIH	0.111123
NUP85	LOC690035	0.11092
DSN1	CSE1L	0.110779
NUP88	LOC690035	0.110702
CAND1	POLE	0.110671
PITRM1	LOC681913	0.110618
SGOL2	CDK5RAP2	0.110571
MCM5	RECQL4	0.110562
PRAF2	CHTF18	0.11056
SERPI03K	TMX2	0.110543
CYP20A1	RGD1563084	0.110499
SERPI03K	POLE3	0.110385
SPCS1	NUP85	0.110378
NUP88	NUP205	0.11034
RGD1307736	VKORC1L1	0.110333
NFE2L2	MLH1	0.110329
RECQL4	CDK5RAP2	0.110207
0DSYN1	INCENP	0.110192
POLE	CSE1L	0.110005
DONSON	AAAS	0.109789
LENG4	SMARCC1	0.109732
TOR1B	POLE	0.109639
ARSB	PLP2	0.109636
LOC680262	PITRM1	0.109616
NFE2L2	ANKFY1	0.109591
ANLN	CCDC77	0.109558
MAGED1	IFITM3	0.109532
TMX2	POLD2	0.10949
CYP2C23	CENPI	0.109397
BLMH	PQLC3	0.109381
MLH1	TAF5	0.109377
NFE2L2	HNRNPL	0.109226
PPWD1	DSN1	0.109071
AAAS	RGD1307736	0.109044
CNIH4	NUP85	0.108964
PNPO	TMEM209	0.108913
CAND1	NUP85	0.108804
DONSON	ATAD5	0.108705
MLH1	ALG8	0.108641
TMEM209	INCENP	0.108616
IPO11	LOC687827	0.108585
RGD1307736	CNIH4	0.108468
MLH1	RBMX	0.108418
AAAS	PQLC3	0.108329
RBMX	TMEM97	0.108257
TMX2	TOR1B	0.10825
SGOL2	D0JC10	0.108234
CAND1	XRN1	0.108176
NUP205	RGD1308114	0.108098
TMX2	TMEM97	0.107868
SEPT10	NUP85	0.107867
CNPY4	TMEM97	0.107775
TROAP	0DSYN1	0.10777
NUP85	TMEM97	0.107726
FAM122B	CCDC77	0.107711
SMARCC1	ARSB	0.10771
NUDT6	VKORC1L1	0.107634
NUDT6	DHRS7B	0.107566
DONSON	MAGED1	0.107502
LOC680262	RGD1560010	0.107381
FADS3	DONSON	0.10736
POLD2	DHRS7B	0.107334
RGD1307736	NUP85	0.107171
MLH1	POLE	0.107045
0DSYN1	POLE3	0.106958
TMEM97	RGD1305457	0.106939
CCDC21	LOC680262	0.106825
BRD9	XRN1	0.106819
CYBASC3	CCDC77	0.106666
RHBDD2	XRN1	0.106583
IPO9	PHLDA3	0.106542
CYP2C23	RGD1565561	0.106495
LOC681913	PQLC3	0.106491
XRN1	CSE1L	0.106435
CHTF18	INCENP	0.106393
AAAS	BRD9	0.106337
DONSON	XRN1	0.106274
ALG8	RGD1308114	0.106231
NFE2L2	DONSON	0.106231
DONSON	TAF5	0.106197
SERPI03K	LOC688393	0.106159
FADS3	LOC690035	0.106099
CYP2C23	CYP20A1	0.105886
CYP2C23	CYBASC3	0.105847
LEPROTL1	PHLDA3	0.105836
IPO9	AHCTF1	0.105814
NUDT6	DSN1	0.105801
LOC690035	RBMX	0.105561
SERPI03K	RGD1308114	0.105554
SMARCC1	CSE1L	0.105546
LOC680262	CCDC77	0.105534
MLH1	NUP205	0.105486
CYP20A1	FAM72A	0.105452
TMX2	ALG8	0.10535
MLH1	CCDC21	0.105308
CNIH	ATAD5	0.105259
RGD1560010	RECQL4	0.105221
ALG8	UXS1	0.105111
CDC25B	SEPT10	0.105002
SGOL2	ATAD5	0.104996
SEPT10	SFPQ	0.104989
DHRS7B	NUP205	0.104966
NFE2L2	FADS3	0.104949
SMARCC1	PITRM1	0.104932
CHAF1B	POLE3	0.104924
PCSK7	CNPY4	0.104914
SGOL2	RBMX	0.104881
CYP2C23	DONSON	0.104826
CCDC77	CDK5RAP2	0.104724
LOC687827	CHAF1B	0.104682
CDC25B	DUT	0.104664
CTCF	LOC687827	0.104654
CYBASC3	INCENP	0.104612
CNPY4	RGD1307736	0.10458
ANLN	RGD1307736	0.104522
SMAGP	LOC688393	0.1045
NUP88	0DSYN1	0.104393
PCSK7	VKORC1L1	0.10431
ALG8	CNIH4	0.103987
SPCS1	NUP205	0.103979
LENG4	IPO9	0.103953
MACROD1	LOC681708	0.103854
PCSK7	DONSON	0.103823
LOC680262	CNTROB	0.103815
LOC680262	RECQL4	0.103798
LOC682709	DSN1	0.103796
IPO9	SMAGP	0.103666
SERPI03K	RBMX	0.103623
POLD2	DONSON	0.103622
MLH1	RGD1565561	0.103592
LOC681708	LOC680262	0.103519
POLD2	CDK5RAP2	0.103446
DHRS7B	POLE3	0.10339
LOC680262	RGD1308114	0.10333
MCM5	POLE3	0.10332
POLE	CDK5RAP2	0.103097
CYP2C23	FAM122B	0.103045
PNPO	DSN1	0.102955
LOC688393	FAM72A	0.102894
NUP88	MAD2L2	0.102851
CTCF	MCM5	0.102812
SFPQ	LOC681913	0.1028
FAM122B	RGD1307736	0.10267
POLE	D0JC10	0.102663
RHBDD2	ANKFY1	0.10262
ARSB	TROAP	0.102505
CNTROB	RBMX	0.102464
LOC688393	SGOL2	0.102386
NUP205	CDK5RAP2	0.102375
PNPO	FAM122B	0.102351
ANKFY1	NUP205	0.102257
CCDC21	L3MBTL2	0.102104
PITRM1	CYP20A1	0.102097
SEPT10	INCENP	0.102051
CDC25B	ANLN	0.10203
TAF5	RGD1307736	0.102005
CAND1	CNIH	0.101979
NUDT6	CYBASC3	0.101962
TMEM209	FAM72A	0.101821
PNPO	RGD1307736	0.101796
IPO11	PQLC3	0.101699
CYBASC3	SMARCC1	0.101643
CDC25B	ANKFY1	0.101631
FADS3	RGD1307736	0.101625
HSD17B8	D0JC10	0.101559
RGD1565561	CNTROB	0.101335
LOC687827	CSE1L	0.10131
CAND1	ALG8	0.101259
CNPY4	TMEM209	0.101205
SMAGP	DSN1	0.101196
FAM122B	SGOL2	0.10102
PHLDA3	NSUN6	0.100983
RGD1307736	NUP160	0.100954
ATAD5	VKORC1L1	0.100949
SERPI03K	NUP85	0.100865
0DSYN1	IFITM3	0.100811
LENG4	LOC681913	0.100758
DSN1	CNIH	0.100706
CTCF	ALG8	0.100663
ANKFY1	TMEM97	0.100649
BRD9	LOC690035	0.100594
PNPO	RGD1311640	0.100564
LOC687681	CYP20A1	0.100518
PCSK7	DUT	0.10046
CAND1	UXS1	0.100401
CAND1	LOC680262	0.100335
MLH1	SMARCC1	0.100263
SPCS1	PHLDA3	0.100224
SERPI03K	TROAP	0.100203
PHLDA3	DONSON	0.100182
BLMH	TMEM97	0.100116
CCDC21	LOC687827	0.10005
NUP88	TROAP	0.0999208
DONSON	LOC690035	0.0998591
FAM72A	PLP2	0.0998516
NUP88	CHAF1B	0.0998336
CENPI	POLE3	0.0997786
IPO11	FAM122B	0.0997213
CCDC21	SGOL2	0.0996789
ANLN	EXOC4	0.0996565
PNPO	ANKFY1	0.0996266
TOR1B	SFPQ	0.0995641
PRAF2	INCENP	0.0995115
PITRM1	CNIH4	0.099473
RHBDD2	CYBASC3	0.0993875
PCSK7	CYP20A1	0.0993554
CYBASC3	RGD1565561	0.0992616
DSN1	MLF1IP	0.0992011
MAD2L2	MLF1IP	0.0991868
ALG8	RGD1563084	0.099087
SPCS1	FADS3	0.0990225
LEPROTL1	ATAD5	0.0989667
NUP85	DUT	0.0989261
CYBASC3	RABGAP1L	0.0988189
SGOL2	AHCTF1	0.098638
DHRS7B	CHTF18	0.0985995
MACROD1	L3MBTL2	0.0985443
POLD2	RGD1308114	0.0984361
SMPD4	PHLDA3	0.0983455
LOC688393	LOC687827	0.0983304
DSN1	XRN1	0.0983185
LOC687827	D0JC10	0.0982693
LEPROTL1	RGD1565561	0.0982436
MCM5	MGC95152	0.0982077
LOC688393	RBMX	0.0981837
LOC681708	TAF5	0.098164
TROAP	BRD9	0.0981462
LENG4	CYP20A1	0.0980354
MAD2L2	DSN1	0.0979888
CYBASC3	PQLC3	0.0978668
TROAP	SEPT10	0.0977889
FAT1	HNRNPL	0.0977612
DSN1	RGD1308114	0.0977448
FAM72A	TMEM97	0.0976987
IPO9	LEPROTL1	0.0975991
AAAS	HNRNPL	0.0975587
FAT1	CNIH	0.0975365
PCSK7	ATAD5	0.0974839
CENPI	CNIH	0.0974193
MLH1	CDC25B	0.0973867
PITRM1	SEPT10	0.0973241
FADS3	CYP20A1	0.0973108
MAD2L2	SEPT10	0.0972487
BRD8	PLP2	0.0971435
CYBASC3	LOC680262	0.097137
SMPD4	RECQL4	0.0970855
BRD9	MAGED1	0.0970586
NFE2L2	SEPT10	0.0969579
FADS3	SMPD4	0.0969064
LOC681913	POLE	0.0968757
SMARCC1	D0JC10	0.0968681
FADS3	IPO9	0.0968346
UXS1	TROAP	0.0967658
RHBDD2	TMEM209	0.0967456
MCM5	CNIH	0.0966334
PCSK7	CDK5RAP2	0.0966143
RECQL4	FAM72A	0.0965891
RGD1560010	NUP160	0.0965357
CAND1	VKORC1L1	0.0965339
L3MBTL2	LOC680262	0.0964734
SMPD4	POLE	0.0963617
VKORC1L1	RBMX	0.0962277
CDC25B	IPO9	0.0961481
LEPROTL1	SGOL2	0.0961108
PHLDA3	POLE3	0.0960035
IPO9	CNTROB	0.0959892
NUDT6	NUP205	0.0959436
FAM122B	NUP85	0.0959266
SMPD4	TOR1B	0.0959051
RECQL4	NUP85	0.0959041
PCSK7	TMEM97	0.0958796
BLMH	POLE3	0.0958728
CENPI	CHAF1B	0.0958581
DHRS7B	HSD17B8	0.0958497
IPO9	UXS1	0.0957949
CTCF	LOC680262	0.0954227
RGD1565561	PLP2	0.095126
CNTROB	DSN1	0.0951155
POLD2	XRN1	0.0951132
CHAF1B	INCENP	0.0950783
LEPROTL1	TROAP	0.0949934
DONSON	FAM122B	0.094834
LOC688393	MAD2L2	0.0947146
CAND1	SEPT10	0.0946964
EXOC4	SGOL2	0.0946811
CNPY4	MCM5	0.0946024
BRD8	MCM5	0.094589
LENG4	ALG8	0.0945547
NUDT6	AAAS	0.094551
MLH1	HSD17B8	0.0945508
LOC680262	RGD1311640	0.0945418
LEPROTL1	IFITM3	0.0944577
NFE2L2	POLD2	0.0944501
SMARCC1	FAM72A	0.0944464
DSN1	HNRNPL	0.0944026
NUDT6	POLD2	0.0943686
CTCF	DUT	0.0943158
CYP2C23	RGD1563084	0.0943062
POLD2	HSD17B8	0.0942414
NUDT6	ALG8	0.0942412
CAND1	LOC681913	0.0942065
DHRS7B	RDM1	0.0940321
NFE2L2	CYBASC3	0.0939955
NUP160	CNIH4	0.0939589
LEPROTL1	MCM5	0.0939516
DSN1	RBMX	0.0939365
LOC681913	CSE1L	0.0939261
PITRM1	TOR1B	0.0939179
NUP88	HSD17B8	0.0938069
CTCF	RGD1311640	0.0937816
CHAF1B	CDK5RAP2	0.0937335
RGD1560010	MLF1IP	0.0935365
PQLC3	ATAD5	0.0934611
CYP2C23	RHBDD2	0.0934606
EED	NUP205	0.0933264
SMARCC1	RGD1563084	0.093165
HSD17B8	RBMX	0.0930747
PCSK7	TOR1B	0.0930643
BRD9	SGOL2	0.093019
CCDC21	PHLDA3	0.0929562
ANLN	0DSYN1	0.0929522
FAM122B	XRN1	0.0928992
CYP2C23	LOC687681	0.0928265
CYP20A1	0DSYN1	0.0927634
CDC25B	MACROD1	0.0927393
NUP205	CNIH	0.0927357
TROAP	HSD17B8	0.092624
DONSON	HNRNPL	0.0925516
NFE2L2	TROAP	0.0922948
NUDT6	TROAP	0.0922727
SERPI03K	NUDT6	0.0922527
CENPI	ANKFY1	0.0921995
PNPO	RGD1565561	0.0921847
MAD2L2	PLP2	0.0921379
SMAGP	ATAD5	0.0921033
UXS1	SGOL2	0.0920806
ANKFY1	LOC687827	0.0920123
AAAS	RGD1560010	0.0919876
CNIH4	RGD1305457	0.0919752
NUP160	MLF1IP	0.091959
DHRS7B	UXS1	0.0919409
RGD1311640	MAGED1	0.0916788
CNPY4	DONSON	0.0916689
CCDC21	PITRM1	0.0915603
FADS3	SMARCC1	0.0915255
HSD17B8	INCENP	0.0914704
NUP88	CHTF18	0.0913968
MLH1	PQLC3	0.0913813
RGD1307736	RBMX	0.0913631
FAT1	ANLN	0.0913596
FAM72A	LOC690035	0.0913197
CHTF18	TMEM97	0.0912595
NUP88	DHRS7B	0.091255
POLD2	ATAD5	0.0912005
MLH1	DONSON	0.0911066
IFITM3	POLE3	0.0910785
POLE3	CSE1L	0.0910757
FAM122B	RBMX	0.0910493
BRD8	ANKFY1	0.090979
SPCS1	LOC681913	0.0909152
ANLN	TAF5	0.0908113
NUP88	NSUN6	0.0907039
MACROD1	RDM1	0.0905929
TROAP	CHTF18	0.0905902
SEPT10	D0JC10	0.0905754
AAAS	RGD1565561	0.0905161
MACROD1	ARSB	0.0904985
FAM122B	CNTROB	0.090416
CNPY4	DHRS7B	0.0903608
LEPROTL1	CDK5RAP2	0.0903359
PCSK7	IPO9	0.0903153
MAD2L2	INCENP	0.0902629
PNPO	NUDT6	0.0902617
FAM122B	RGD1308114	0.0902066
NUP205	DUT	0.0901517
MACROD1	FADS3	0.0901018
LOC687827	CNIH4	0.0900968
TMEM209	NSUN6	0.0900776
LOC688393	SEPT10	0.0899933
IPO9	NUP160	0.0899919
CYBASC3	PLP2	0.0899788
LOC688393	XRN1	0.0899247
TMX2	TROAP	0.0898843
ARSB	INCENP	0.0898451
DONSON	TOR1B	0.0898001
SEPT10	POLE3	0.0895526
CNPY4	POLE	0.0895144
IPO11	AAAS	0.0894304
RHBDD2	TROAP	0.0893801
LOC681708	PITRM1	0.0893096
NUDT6	LOC690035	0.0892559
PCSK7	MCM5	0.0892225
RGD1307736	SEPT10	0.0891935
POLD2	RGD1307736	0.0891421
SMARCC1	XRN1	0.0890315
LOC680262	RGD1307736	0.0890295
MAD2L2	AAAS	0.0890054
UXS1	D0JC10	0.0889908
TMX2	RHBDD2	0.0888623
RGD1563084	AHCTF1	0.0887088
PQLC3	INCENP	0.0887019
PRAF2	ATAD5	0.0886608
CYBASC3	RGD1308114	0.0886419
BLMH	NSUN6	0.0885769
TROAP	EXOC4	0.0885733
RGD1560010	PQLC3	0.0885671
LOC680262	SFPQ	0.0884533
PNPO	LOC681913	0.0884249
MLH1	TMX2	0.0884225
MLH1	SGOL2	0.0883918
NFE2L2	RABGAP1L	0.0883905
POLRMT	TMEM97	0.0883714
LOC687827	HSD17B8	0.0883593
AAAS	LOC681913	0.0882573
MLF1IP	CDK5RAP2	0.088028
MCM5	RGD1560010	0.0879147
AAAS	CHTF18	0.0878776
MAD2L2	CDK5RAP2	0.0878321
CYP2C23	CDC25B	0.0878093
FAM122B	LOC681913	0.0877347
RHBDD2	CNIH4	0.0877199
CCDC21	DUT	0.0876429
SMARCC1	CNTROB	0.0876294
RECQL4	ATAD5	0.0876016
SGOL2	HSD17B8	0.0875334
IPO11	FAM72A	0.0874053
LOC682709	NSUN6	0.0873611
PRAF2	MAGED1	0.0873537
LOC690035	CCDC77	0.0872483
SMAGP	LOC680262	0.0872291
CDC25B	TMEM97	0.0872273
DSN1	RGD1305457	0.0872216
LOC680262	TOR1B	0.0871895
NFE2L2	BRD9	0.0871538
LOC681913	XRN1	0.0870449
PITRM1	LOC687827	0.0870257
CNTROB	DUT	0.0870225
FAM122B	FAM72A	0.0869783
LOC681708	VKORC1L1	0.0869372
TMX2	SFPQ	0.0869247
AAAS	RECQL4	0.0869157
CDC25B	ALG8	0.0869106
SERPI03K	ATAD5	0.0868545
RGD1307736	RECQL4	0.0868499
TMX2	LOC687827	0.0867975
CNIH	CNIH4	0.0867548
DHRS7B	CNIH4	0.0866744
LOC688393	POLE	0.0866136
SERPI03K	TMEM209	0.086565
CCDC21	RBMX	0.0865528
TMX2	CYP20A1	0.0865418
BLMH	RHBDD2	0.0864912
NFE2L2	LOC688393	0.0864604
LEPROTL1	LOC690035	0.0863521
ARSB	SEPT10	0.0863102
SMAGP	CDK5RAP2	0.0862934
FAM72A	CHTF18	0.0862881
ARSB	RGD1307736	0.0862249
CYBASC3	BRD9	0.0862175
CYP2C23	LOC680262	0.0861757
BLMH	AAAS	0.0861137
LOC688393	CNIH4	0.0859304
PLP2	ATAD5	0.0858144
PHLDA3	CYP20A1	0.0858008
DONSON	BRD9	0.0857452
CTCF	NUP205	0.0857351
PQLC3	TMEM97	0.0857257
ALG8	EXOC4	0.0855979
ANLN	FAM72A	0.0855827
CCDC21	ANKFY1	0.0855792
TMX2	HSD17B8	0.085556
CCDC21	TROAP	0.0855276
ANLN	LEPROTL1	0.0855052
FAT1	AHCTF1	0.0854164
FAM122B	PQLC3	0.0853851
FAT1	DONSON	0.0853649
UXS1	SFPQ	0.0853595
CDC25B	HSD17B8	0.0853459
LOC688393	NUP160	0.0853145
MACROD1	RGD1563084	0.0852457
BLMH	FAM72A	0.0852453
UXS1	LOC681913	0.0852359
NFE2L2	FAM122B	0.0851458
RGD1565561	INCENP	0.0851129
CENPI	ARSB	0.0851002
CENPI	AHCTF1	0.085001
SERPI03K	CYBASC3	0.0849864
NFE2L2	CTCF	0.084951
SGOL2	LOC681913	0.0848473
NUP88	LOC682709	0.0847821
AAAS	XRN1	0.0847502
ANKFY1	TROAP	0.0847446
PCSK7	DSN1	0.0846048
IPO9	LOC687681	0.0845739
TMEM209	DUT	0.0845698
BRD8	TAF5	0.0844081
MACROD1	BRD8	0.0843599
POLD2	FAM122B	0.0842577
FAT1	CSE1L	0.084254
FADS3	AAAS	0.0842362
DONSON	RECQL4	0.0842226
ANKFY1	RDM1	0.0842046
FAM122B	TOR1B	0.0841929
PHLDA3	TMEM97	0.0841831
DHRS7B	AAAS	0.0841582
PHLDA3	PITRM1	0.0837887
NUP85	HNRNPL	0.0836447
SMARCC1	RGD1560010	0.083536
FADS3	LOC687827	0.0835091
LOC688393	RGD1308114	0.0833687
ARSB	HSD17B8	0.0833027
CNPY4	NUP205	0.083281
LEPROTL1	NUP85	0.0832042
0DSYN1	MLF1IP	0.0831881
NUP205	RGD1307736	0.0831735
0DSYN1	NSUN6	0.0831533
RHBDD2	DONSON	0.0830912
CYP20A1	CHAF1B	0.0830722
PHLDA3	CHTF18	0.0830372
TAF5	CNTROB	0.0829603
FAT1	NUP205	0.0829581
BRD8	DONSON	0.0829234
CYP2C23	SMPD4	0.0828272
CYP2C23	NUP205	0.082638
TMEM209	HNRNPL	0.0825766
TOR1B	PLP2	0.0825262
SMAGP	0DSYN1	0.0825198
POLD2	CHAF1B	0.0824762
SMARCC1	DUT	0.0824431
BRD8	TOR1B	0.0823662
PNPO	BRD9	0.0823411
FADS3	TROAP	0.0823254
PCSK7	MAD2L2	0.0823234
PNPO	CHTF18	0.0823088
SMAGP	CSE1L	0.0822583
LOC688393	DHRS7B	0.0822557
PHLDA3	POLE	0.0822193
TROAP	TOR1B	0.0821938
NUP205	AHCTF1	0.0821923
CENPI	CCDC21	0.0821087
FAM72A	CHAF1B	0.082089
ALG8	CNTROB	0.082083
PCSK7	SMARCC1	0.0820813
PITRM1	DUT	0.0820641
POLRMT	0DSYN1	0.0820427
ARSB	RGD1565561	0.0820216
TMEM209	CHAF1B	0.0819627
FAM122B	INCENP	0.0819376
RDM1	LOC690035	0.0819128
RHBDD2	IPO11	0.0818022
PCSK7	CENPI	0.0817709
PNPO	SGOL2	0.0817698
MLH1	ATAD5	0.0817536
FAM122B	CHAF1B	0.0816904
DHRS7B	EXOC4	0.0816555
NUP88	PPWD1	0.08157
HSD17B8	SFPQ	0.0815644
MCM5	RDM1	0.0814734
TOR1B	RGD1308114	0.081461
SMPD4	CNPY4	0.0814156
TMX2	SGOL2	0.0814084
BRD9	INCENP	0.0813868
NUP88	DONSON	0.0813535
FAM72A	MAGED1	0.081189
CAND1	SMARCC1	0.0811812
POLD2	CCDC77	0.0811387
NUDT6	ANLN	0.0811296
CENPI	FAM72A	0.0811204
ANLN	SMPD4	0.0810654
POLD2	RGD1563084	0.0810106
POLD2	TAF5	0.0808637
RHBDD2	CNIH	0.0808348
ALG8	POLE3	0.0808293
POLD2	RBMX	0.0808058
AAAS	RDM1	0.0807521
CAND1	LOC687827	0.0807417
LOC681708	RGD1308114	0.0807054
ANLN	RGD1308114	0.0806142
PHLDA3	CDK5RAP2	0.0806007
CENPI	CYBASC3	0.0805666
DONSON	CNTROB	0.0804214
CAND1	ARSB	0.0803973
TMX2	XRN1	0.0803749
RGD1307736	RGD1565561	0.080318
MCM5	EXOC4	0.0803022
MAD2L2	DUT	0.0802305
POLRMT	LOC687827	0.0802002
CYP2C23	PITRM1	0.0801499
SMARCC1	RGD1305457	0.0801216
CTCF	ANLN	0.0801055
CNIH4	RBMX	0.080059
PNPO	EXOC4	0.0799785
NUDT6	RBMX	0.0798953
PITRM1	CSE1L	0.0798679
TOR1B	TMEM209	0.0798323
CCDC21	SMARCC1	0.0798168
CNPY4	VKORC1L1	0.0797797
LOC687827	RGD1305457	0.0796811
CYP2C23	DSN1	0.0796614
PCSK7	TMEM209	0.07959
SMPD4	DSN1	0.0795225
CYBASC3	POLE	0.0795156
PITRM1	TMEM209	0.079451
CYBASC3	SGOL2	0.0794507
[truncated: 4,106 more rows]
