# Supplementary material for: Rat Hepatocytes Weighted Gene Co-Expression Network Analysis Identifies Specific Modules and Hub Genes Related to Liver Regeneration after Partial Hepatectomy
Source: PLoS One. 2014 Apr 17;9(4):e94868. doi: 10.1371/journal.pone.0094868 (PMC3990548; doi:10.1371/journal.pone.0094868)
Supplement: R Script S1 — R code used for generating the WGCNA results. (R) [file pone.0094868.s005.r]

library(MASS) # standard, no need to install 
library(class) # standard, no need to install 
library(cluster) 
library(impute)# install it for imputing missing value
library(WGCNA) 
library(qvalue)
library(PCIT) #transform adjacency matrix into edge list of the network.
options(stringsAsFactors=F)

dat0=read.csv("diffGenes.csv",header=TRUE)
datSummary=dat0[,1:5]
datPH=t(dat0[,6:86])
datSO=t(dat0[,87:167])
colnames(datPH)=datSummary$ID
colnames(datSO)=datSummary$ID
dim(datSO)[[1]]
rm(dat0)
gc()

#SOFT THRESHOLDING 
# Now we investigate soft thesholding with the power adjacency function
powers1=c(seq(1,10,by=1),seq(12,20,by=2)) 
RpowerTable=pickSoftThreshold(datPH, powerVector=powers1)[[2]]
gc() 
cex1=0.7 
par(mfrow=c(1,2)) 
plot(RpowerTable[,1], -sign(RpowerTable[,3])*RpowerTable[,2],xlab="
Soft Threshold (power)",ylab="Scale Free Topology Model Fit,signed R^2",type="n") 
text(RpowerTable[,1], -sign(RpowerTable[,3])*RpowerTable[,2], 
labels=powers1,cex=cex1,col="red") 
# this line corresponds to using an R^2 cut-off of h 
abline(h=0.85,col="red") 
plot(RpowerTable[,1], RpowerTable[,5],xlab="Soft Threshold (power)",ylab="Mean 
Connectivity", type="n")
text(RpowerTable[,1], RpowerTable[,5], labels=powers1, cex=cex1,col="red")
# Note that at power=9, the curve has an elbow or kink, i.e. for this power the scale free topology  
# fit does not improve after increasing the power. This is why we choose beta1=9

#Module Detection
beta1=9
ConnectivitySO=softConnectivity(datSO,power=beta1)-1
ConnectivityCut = 3600 # number of most connected genes that will be considered
ConnectivityRankSO = rank(-ConnectivitySO)  
restConnectivitySO = ConnectivityRankSO<= ConnectivityCut
bwSO=blockwiseModules(datSO[,restConnectivitySO],blocks=rep(1,sum(restConnectivitySO)),power= beta1,TOMType="unsigned",minModuleSize=30,verbose=3)
plotDendroAndColors(bwSO$dendrograms[[1]],bwSO$colors,"Module color",main="Cluster Dendrgram and module colors in SONet", dendroLabels=FALSE)

ConnectivityPH=softConnectivity(datPH,power=beta1)-1
ConnectivityCut = 3600 # number of most connected genes that will be considered  
ConnectivityRankPH = rank(-ConnectivityPH)  
restConnectivityPH = ConnectivityRankPH <= ConnectivityCut
bwPH=blockwiseModules(datPH[,restConnectivityPH],blocks=rep(1,sum(restConnectivityPH)),power= beta1,TOMType="unsigned",minModuleSize=30,verbose=3)
plotDendroAndColors(bwPH$dendrograms[[1]],bwPH$colors,"Module color",main="Cluster Dendrgram and module colors in PHNet", dendroLabels=FALSE)

# Calculate the module preservation statistics between PH group and SO group. 
setLabels=c(¡°PH¡±,¡±SO¡±)
colorPH= bwPH$colors
names(colorPH)=datSummary[restConnectivityPH,1]
colorSO=bwSO$colors
names(colorSO)=datSummary[restConnectivitySO,1]
multiExpr=list(PH=list(data=datPH[,restConnectivityPH]), SO=list(data=datSO[,restConnectivitySO]))
multiColor=list(PH=colorPH, SO=colorSO)

system.time( {
mp = modulePreservation(multiExpr, multiColor,
referenceNetworks = 1,
nPermutations = 100,
randomSeed = 1,
quickCor = 0,
verbose = 3)
} );

#Plotting
ref = 1
test = 2
statsObs = cbind(mp$quality$observed[[ref]][[test]][, -1], mp$preservation$observed[[ref]][[test]][, -1])
statsZ = cbind(mp$quality$Z[[ref]][[test]][, -1], mp$preservation$Z[[ref]][[test]][, -1]);
print( cbind(statsObs[, c("medianRank.pres", "medianRank.qual")],
signif(statsZ[, c("Zsummary.pres", "Zsummary.qual")], 2)) )
# Module labels and module sizes are also contained in the results
modColors = rownames(mp$preservation$observed[[ref]][[test]])
moduleSizes = mp$preservation$Z[[ref]][[test]][, 1];
# leave grey and gold modules out
plotMods = !(modColors %in% c("grey", "gold"));
# Text labels for points
text = modColors[plotMods];
# Auxiliary convenience variable
plotData = cbind(mp$preservation$observed[[ref]][[test]][, 2], mp$preservation$Z[[ref]][[test]][, 2])
# Main titles for the plot
mains = c("Preservation Median rank", "Preservation Zsummary");
# Start the plot
sizeGrWindow(10, 5);
#pdf(fi="Plots/BxHLiverFemaleOnly-modulePreservation-Zsummary-medianRank.pdf", wi=10, h=5)
par(mfrow = 1)
par(mar = c(4.5,4.5,2.5,1))
for (p in 2:2)
{
min = min(plotData[, p], na.rm = TRUE);
max = max(plotData[, p], na.rm = TRUE);
# Adjust ploting ranges appropriately
if (p==2)
{
if (min > -max/10) min = -max/10
ylim = c(min - 0.1 * (max-min), max + 0.1 * (max-min))
} else
ylim = c(max + 0.1 * (max-min), min - 0.1 * (max-min))
plot(moduleSizes[plotMods], plotData[plotMods, p], col = 1, bg = modColors[plotMods], pch = 21,
main = mains[p],
cex = 2.4,
ylab = mains[p], xlab = "Module size",log = "x",
ylim = ylim,
xlim = c(10, 2000), cex.lab = 1.2, cex.axis = 1.2, cex.main =1.4)
labelPoints(moduleSizes[plotMods], plotData[plotMods, p] ,text, cex = 1, offs = 0.08);
# For Zsummary, add threshold lines
if (p==2)
{
abline(h=0)
abline(h=2, col = "blue", lty = 2)
abline(h=10, col = "darkgreen", lty = 2)
}
}

# plot Gene Significance-kME
#mods=colnames(kME)
kME =signedKME(datPH[,restConnectivityPH],bwPH$MEs)
rownames(kME)=colnames(datPH[,restConnectivityPH])
plotMods=c("salmon","royalblue","lightgreen","magenta","greenyellow","cyan","lightcyan","red","pink","darkred","lightyellow","darkgreen")
modColors=bwPH$colors
GS=-log10(datSummary[restConnectivityPH,5])
GS=data.frame(GS)
rownames(GS)= colnames(datPH[,restConnectivityPH])
#hubs=chooseTopHubInEachModule(datPH[,restConnectivityPH],bwPH$colors,power=9)
hubs=c("1376055_at","1398482_at","1386274_at","1370161_at","1367909_at","1391417_at","1371475_at","1391702_at","1369630_at","1392979_at","1368646_at","1381574_at")
#sizeGrWindow(6, 18);
par(mfrow = c(3,4))
#par(mar = c(3,3,2,1))
#par(mgp = c(1.6, 0.4, 0))
for( m in 1:length(plotMods)){
#min = min(kME[modColors==plotMods[m], plotMods[m]], na.rm = TRUE);
#max = max(kME[modColors==plotMods[m], plotMods[m]], na.rm = TRUE);
min = min(GS[modColors==plotMods[m],1], na.rm = TRUE);
max = max(GS[modColors==plotMods[m],1], na.rm = TRUE);
if (min > -max/5)  min = -max/5
plot(kME[modColors==plotMods[m], plotMods[m]], GS[modColors==plotMods[m],1], col = 1,bg= plotMods[m],
pch =21,
main = plotMods[m],
cex = 1,
ylab ="GS (-log10(p-value))", xlab = "Module Membership",
ylim = c(min - 0.1 * (max-min), max + 0.1 * (max-min)),
xlim = c(-1, 1))
#text(kME[hubs[m], plotMods[m]], GS[hubs[m],1], hubs[m]);
points(kME[hubs[m], plotMods[m]], GS[hubs[m],1], col="red",pch=15)
}

Coexpression module network topology
#extract 3600 highest connectivity genes from 6995 genes with p<0.05.
datExpr=datPH
colnames(datExpr)=datSummary$Gene.Symbol
datNet= datExpr[,restConnectivityPH]
#extract module genes from 3600 genes.
salmon=datNet[,bwPH$colors=="salmon"]
adjSalmon = adjacency(salmon,power=9)
#network file used in cytoscape software
salmonNet=getEdgeList(adjSalmon)
write.csv(salmonNet, "salmonNet.csv")
#Node connectivity
CnnSalmon=softConnectivity(salmon,power=9)-1
